# Supplementary material for: Engineering natural microbiomes toward enhanced bioremediation by microbiome modeling
Source: Nat Commun. 2024 Jun 1;15:4694. doi: 10.1038/s41467-024-49098-z (PMC11144243; doi:10.1038/s41467-024-49098-z)
Supplement: Supplementary file 6 — Source Data [file 41467_2024_49098_MOESM6_ESM.xlsx]

## Sheet: Fig.2
Fig.2a
BO degradation (purple soil)
Time (d)	P-1 (mg/L)			P-2 (mg/L)			P-3 (mg/L)
0	26.44	28.38	25.28	24.63	27.37	28.15	26.01	28.15	24.82
3	25.66	25.59	25.66	22.57	22.71	22.6	16.73	16.6	16.81
9	24.24	24.29	24.35	20.05	20.18	20.07	13.62	13.5	13.71
18	17.11	17.22	17.12	16.97	16.63	16.85	11.61	11.56	11.59
30	12.84	12.75	12.52	10.56	10.18	10.5	9.91	8.38	9.34
Fig.2b
DBHB degradation (purple soil)
Time (d)	P-1 (mg/L)			P-2 (mg/L)			P-3 (mg/L)			P-4 (mg/L)
0	47.31	47.36	47.37	47.31	47.37	47.37	47.31	47.37	47.37	47.33	47.34	47.37
3	44.23	43.35	44.61	29.92	30.89	30.28	29.7	28.44	28.77	11.11	11.03	10.98
9	40.02	33.2	39.66	23.66	19.11	21.89	18.94	15.51	18.27	5.79	5.5	5.64
18	15.89	18.12	15.12	9.7	7.18	11.61	8.4	5.38	6.83	0.82	1.02	0.78
30	7.19	9.61	9.01	0.88	1.34	0.99	1.36	1.6	1.5	0	0	0
Fig.2c
BO degradation (yellow cinnamon soil)
Time (d)	Y-1 (mg/L)			Y-2 (mg/L)			Y-3 (mg/L)
0	33.6	34.51	35.51	33.6	34.51	35.51	33.6	34.51	35.51
3	33.09	32.09	34.01	30.26	29.04	29.89	32.37	31.55	32.44
9	31.82	30.94	33.44	27.97	27.94	27.39	29.75	30.36	29.38
18	30.59	30.9	30.44	19.51	19.43	20.91	17.62	17.05	18.44
30	18.28	16.94	18.93	15	16.44	18.85	10.79	11.89	10.44
Fig.2d
DBHB degradation (yellow cinnamon soil)
Time (d)	Y-1 (mg/L)			Y-2 (mg/L)			Y-3 (mg/L)			Y-4 (mg/L)
0	50	50	50	50	50	50	50	50	50	50	50	50
3	50	50	50	42.76	41.51	42.05	50	50	50	43.91	44.51	43.92
9	50	50	50	29.14	30.82	30.37	40.81	39.01	40.89	38.52	39.05	38.25
18	45.52	44.72	46.94	14.77	16.33	16.1	25.01	23.05	25	16.07	18.39	16.39
30	38.94	38.17	40.12	7.85	6.34	10.38	10.82	11.39	9.38	4.89	3.56	4.42
Fig.2e
BO degradation (red soil)
Time (d)	R-1 (mg/L)			R-2 (mg/L)			R-3 (mg/L)
0	21.55	26.84	24.94	21.55	26.35	25.77	21.55	25.84	26.25
3	22.29	22.38	22.34	21	21.02	21.1	18.71	18.78	18.74
9	24.02	24.03	23.4	21.51	21.54	21.49	19.22	19.26	19.36
18	22.8	22.76	22.61	19.85	16.38	21.88	10.08	10.07	10.01
30	15.35	15.33	15.37	10.09	8.84	12.44	2.3	2.3	2.3
Fig.2f
DBHB degradation (red soil)
Time (d)	R-1 (mg/L)			R-2 (mg/L)			R-3 (mg/L)			R-4 (mg/L)
0	50	50	50	50	50	50	50	50	50	50	50	50
3	47.76	47.38	45.88	36.61	36.59	36.61	44.7	41.76	45.56	15.32	23.28	20.42
9	44.43	42.39	44.88	27.87	21.84	22.15	29.11	30.53	27.63	8.91	7.88	7.9
18	38.76	37.34	39.23	6.16	5.39	7.84	13.02	9.84	15.34	5.87	5.4	5.6
30	26.66	25.88	29.34	1.94	3.39	2.88	1.43	0.88	1.88	0	0.39	0.21

## Sheet: Fig.3
Fig.3a						Fig.3b
Sample ID	shannon	Treatment	Soil	Time		Sample ID	MDS1	MDS2	Soil	Treatment	TreatmentMerge	Time
XXXBJ_P_CK_1	6.93	CK	PurpleSoil	00d		03d_DBHB_P_3_1	-0.429093	-0.0544492	PurpleSoil	DBHB&H8	SingleStrain_H8	03d
XXXBJ_P_CK_2	6.96	CK	PurpleSoil	00d		03d_DBHB_P_3_2	-0.416845	-0.109033	PurpleSoil	DBHB&H8	SingleStrain_H8	03d
XXXBJ_P_CK_3	7.04	CK	PurpleSoil	00d		03d_DBHB_P_3_3	-0.416613	-0.0488567	PurpleSoil	DBHB&H8	SingleStrain_H8	03d
XXXBJ_P_CK_4	6.89	CK	PurpleSoil	00d		03d_DBHB_P_3_4	-0.445854	-0.0505339	PurpleSoil	DBHB&H8	SingleStrain_H8	03d
03d_XXXBJ_P_1_1	6.99	BO	PurpleSoil	03d		09d_DBHB_P_3_1	-0.33765	-0.146964	PurpleSoil	DBHB&H8	SingleStrain_H8	09d
03d_XXXBJ_P_1_2	6.77	BO	PurpleSoil	03d		09d_DBHB_P_3_2	-0.318009	-0.112078	PurpleSoil	DBHB&H8	SingleStrain_H8	09d
03d_XXXBJ_P_1_3	6.65	BO	PurpleSoil	03d		09d_DBHB_P_3_3	-0.334211	-0.104007	PurpleSoil	DBHB&H8	SingleStrain_H8	09d
03d_XXXBJ_P_1_4	6.72	BO	PurpleSoil	03d		09d_DBHB_P_3_4	-0.374257	-0.144301	PurpleSoil	DBHB&H8	SingleStrain_H8	09d
09d_XXXBJ_P_1_1	7.05	BO	PurpleSoil	09d		18d_DBHB_P_3_1	-0.35732	-0.186856	PurpleSoil	DBHB&H8	SingleStrain_H8	18d
09d_XXXBJ_P_1_2	6.66	BO	PurpleSoil	09d		18d_DBHB_P_3_2	-0.347829	-0.183877	PurpleSoil	DBHB&H8	SingleStrain_H8	18d
09d_XXXBJ_P_1_3	6.21	BO	PurpleSoil	09d		18d_DBHB_P_3_3	-0.370354	-0.183619	PurpleSoil	DBHB&H8	SingleStrain_H8	18d
09d_XXXBJ_P_1_4	7	BO	PurpleSoil	09d		18d_DBHB_P_3_4	-0.383641	-0.11878	PurpleSoil	DBHB&H8	SingleStrain_H8	18d
18d_XXXBJ_P_1_1	6.59	BO	PurpleSoil	18d		30d_DBHB_P_3_1	-0.181465	-0.444515	PurpleSoil	DBHB&H8	SingleStrain_H8	30d
18d_XXXBJ_P_1_2	7.04	BO	PurpleSoil	18d		30d_DBHB_P_3_3	-0.295821	-0.294923	PurpleSoil	DBHB&H8	SingleStrain_H8	30d
18d_XXXBJ_P_1_3	6.91	BO	PurpleSoil	18d		30d_DBHB_P_3_4	-0.313541	-0.316426	PurpleSoil	DBHB&H8	SingleStrain_H8	30d
18d_XXXBJ_P_1_4	7.02	BO	PurpleSoil	18d		03d_XXXBJ_P_1_1	-0.481787	-0.0372891	PurpleSoil	BO	Herbicide	03d
30d_XXXBJ_P_1_1	6.8	BO	PurpleSoil	30d		03d_XXXBJ_P_1_2	-0.498712	-0.0146514	PurpleSoil	BO	Herbicide	03d
30d_XXXBJ_P_1_2	6.81	BO	PurpleSoil	30d		03d_XXXBJ_P_1_3	-0.452306	-0.0322716	PurpleSoil	BO	Herbicide	03d
30d_XXXBJ_P_1_3	4.28	BO	PurpleSoil	30d		03d_XXXBJ_P_1_4	-0.472524	-0.00820408	PurpleSoil	BO	Herbicide	03d
03d_DBHB_P_1_1	6.62	DBHB	PurpleSoil	03d		09d_XXXBJ_P_1_1	-0.468901	-0.000876264	PurpleSoil	BO	Herbicide	09d
03d_DBHB_P_1_2	6.73	DBHB	PurpleSoil	03d		09d_XXXBJ_P_1_2	-0.476622	-0.0153751	PurpleSoil	BO	Herbicide	09d
03d_DBHB_P_1_3	6.74	DBHB	PurpleSoil	03d		09d_XXXBJ_P_1_3	-0.481192	-0.0663254	PurpleSoil	BO	Herbicide	09d
03d_DBHB_P_1_4	6.74	DBHB	PurpleSoil	03d		09d_XXXBJ_P_1_4	-0.475765	-0.00360524	PurpleSoil	BO	Herbicide	09d
09d_DBHB_P_1_1	6.85	DBHB	PurpleSoil	09d		18d_XXXBJ_P_1_1	-0.42688	-0.130835	PurpleSoil	BO	Herbicide	18d
09d_DBHB_P_1_2	7.08	DBHB	PurpleSoil	09d		18d_XXXBJ_P_1_2	-0.482477	-0.0601443	PurpleSoil	BO	Herbicide	18d
09d_DBHB_P_1_3	6.74	DBHB	PurpleSoil	09d		18d_XXXBJ_P_1_3	-0.481329	-0.0906282	PurpleSoil	BO	Herbicide	18d
09d_DBHB_P_1_4	6.6	DBHB	PurpleSoil	09d		18d_XXXBJ_P_1_4	-0.497128	-0.0577327	PurpleSoil	BO	Herbicide	18d
18d_DBHB_P_1_1	6.8	DBHB	PurpleSoil	18d		30d_XXXBJ_P_1_1	-0.446903	-0.133559	PurpleSoil	BO	Herbicide	30d
18d_DBHB_P_1_2	6.87	DBHB	PurpleSoil	18d		30d_XXXBJ_P_1_2	-0.459848	-0.158926	PurpleSoil	BO	Herbicide	30d
18d_DBHB_P_1_3	7.02	DBHB	PurpleSoil	18d		30d_XXXBJ_P_1_3	-0.430829	-0.262772	PurpleSoil	BO	Herbicide	30d
18d_DBHB_P_1_4	7.02	DBHB	PurpleSoil	18d		03d_DBHB_P_1_1	-0.468444	-0.0442277	PurpleSoil	DBHB	Herbicide	03d
30d_DBHB_P_1_1	1.98	DBHB	PurpleSoil	30d		03d_DBHB_P_1_2	-0.470859	-0.0352511	PurpleSoil	DBHB	Herbicide	03d
30d_DBHB_P_1_4	3.77	DBHB	PurpleSoil	30d		03d_DBHB_P_1_3	-0.467429	-0.0272835	PurpleSoil	DBHB	Herbicide	03d
03d_DBHB_P_2_1	6.18	DBHB&7D-2	PurpleSoil	03d		03d_DBHB_P_1_4	-0.467087	-0.0172173	PurpleSoil	DBHB	Herbicide	03d
03d_DBHB_P_2_2	6.16	DBHB&7D-2	PurpleSoil	03d		09d_DBHB_P_1_1	-0.397776	-0.0606848	PurpleSoil	DBHB	Herbicide	09d
03d_DBHB_P_2_3	5.2	DBHB&7D-2	PurpleSoil	03d		09d_DBHB_P_1_2	-0.393372	-0.0712199	PurpleSoil	DBHB	Herbicide	09d
03d_DBHB_P_2_4	5.64	DBHB&7D-2	PurpleSoil	03d		09d_DBHB_P_1_3	-0.408044	-0.114969	PurpleSoil	DBHB	Herbicide	09d
09d_DBHB_P_2_1	5.1	DBHB&7D-2	PurpleSoil	09d		09d_DBHB_P_1_4	-0.426132	-0.116188	PurpleSoil	DBHB	Herbicide	09d
09d_DBHB_P_2_2	4.75	DBHB&7D-2	PurpleSoil	09d		18d_DBHB_P_1_1	-0.426283	-0.0765736	PurpleSoil	DBHB	Herbicide	18d
09d_DBHB_P_2_3	4.76	DBHB&7D-2	PurpleSoil	09d		18d_DBHB_P_1_2	-0.399197	-0.157782	PurpleSoil	DBHB	Herbicide	18d
09d_DBHB_P_2_4	4.55	DBHB&7D-2	PurpleSoil	09d		18d_DBHB_P_1_3	-0.423788	-0.0753669	PurpleSoil	DBHB	Herbicide	18d
18d_DBHB_P_2_1	5.01	DBHB&7D-2	PurpleSoil	18d		18d_DBHB_P_1_4	-0.434393	-0.072693	PurpleSoil	DBHB	Herbicide	18d
18d_DBHB_P_2_2	5.07	DBHB&7D-2	PurpleSoil	18d		30d_DBHB_P_1_1	-0.141709	-0.49087	PurpleSoil	DBHB	Herbicide	30d
18d_DBHB_P_2_3	5.2	DBHB&7D-2	PurpleSoil	18d		30d_DBHB_P_1_4	-0.344946	-0.32102	PurpleSoil	DBHB	Herbicide	30d
18d_DBHB_P_2_4	4.94	DBHB&7D-2	PurpleSoil	18d		03d_XXXBJ_P_3_1	-0.29015	0.101809	PurpleSoil	BO&X-1&7D-2	TwoStrains	03d
30d_DBHB_P_2_1	2.3	DBHB&7D-2	PurpleSoil	30d		03d_XXXBJ_P_3_2	-0.209111	0.152356	PurpleSoil	BO&X-1&7D-2	TwoStrains	03d
30d_DBHB_P_2_3	2.57	DBHB&7D-2	PurpleSoil	30d		03d_XXXBJ_P_3_3	-0.2852	0.11221	PurpleSoil	BO&X-1&7D-2	TwoStrains	03d
30d_DBHB_P_2_4	2.46	DBHB&7D-2	PurpleSoil	30d		03d_XXXBJ_P_3_4	-0.283601	0.1152	PurpleSoil	BO&X-1&7D-2	TwoStrains	03d
03d_DBHB_P_3_1	6.66	DBHB&H8	PurpleSoil	03d		09d_XXXBJ_P_3_1	-0.147867	0.203604	PurpleSoil	BO&X-1&7D-2	TwoStrains	09d
03d_DBHB_P_3_2	6.2	DBHB&H8	PurpleSoil	03d		09d_XXXBJ_P_3_2	-0.11	0.236839	PurpleSoil	BO&X-1&7D-2	TwoStrains	09d
03d_DBHB_P_3_3	6.88	DBHB&H8	PurpleSoil	03d		09d_XXXBJ_P_3_3	-0.16549	0.206993	PurpleSoil	BO&X-1&7D-2	TwoStrains	09d
03d_DBHB_P_3_4	6.85	DBHB&H8	PurpleSoil	03d		09d_XXXBJ_P_3_4	-0.200222	0.189454	PurpleSoil	BO&X-1&7D-2	TwoStrains	09d
09d_DBHB_P_3_1	5.8	DBHB&H8	PurpleSoil	09d		18d_XXXBJ_P_3_1	0.0106782	0.325974	PurpleSoil	BO&X-1&7D-2	TwoStrains	18d
09d_DBHB_P_3_2	6.4	DBHB&H8	PurpleSoil	09d		18d_XXXBJ_P_3_2	0.00297634	0.313129	PurpleSoil	BO&X-1&7D-2	TwoStrains	18d
09d_DBHB_P_3_3	6.65	DBHB&H8	PurpleSoil	09d		18d_XXXBJ_P_3_3	0.00681066	0.315278	PurpleSoil	BO&X-1&7D-2	TwoStrains	18d
09d_DBHB_P_3_4	6.04	DBHB&H8	PurpleSoil	09d		18d_XXXBJ_P_3_4	0.0080308	0.315427	PurpleSoil	BO&X-1&7D-2	TwoStrains	18d
18d_DBHB_P_3_1	5.72	DBHB&H8	PurpleSoil	18d		30d_XXXBJ_P_3_1	-0.0862851	0.214689	PurpleSoil	BO&X-1&7D-2	TwoStrains	30d
18d_DBHB_P_3_2	5.31	DBHB&H8	PurpleSoil	18d		30d_XXXBJ_P_3_2	-0.223021	0.2445	PurpleSoil	BO&X-1&7D-2	TwoStrains	30d
18d_DBHB_P_3_3	6.14	DBHB&H8	PurpleSoil	18d		30d_XXXBJ_P_3_3	-0.152286	0.257234	PurpleSoil	BO&X-1&7D-2	TwoStrains	30d
18d_DBHB_P_3_4	6.15	DBHB&H8	PurpleSoil	18d		30d_XXXBJ_P_3_4	-0.175644	0.239175	PurpleSoil	BO&X-1&7D-2	TwoStrains	30d
30d_DBHB_P_3_1	2.53	DBHB&H8	PurpleSoil	30d		XXXBJ_P_CK_1	-0.480668	-0.0282891	PurpleSoil	CK	CK	00d
30d_DBHB_P_3_3	3.37	DBHB&H8	PurpleSoil	30d		XXXBJ_P_CK_2	-0.489359	-0.0366758	PurpleSoil	CK	CK	00d
30d_DBHB_P_3_4	2.54	DBHB&H8	PurpleSoil	30d		XXXBJ_P_CK_3	-0.482333	-0.0475903	PurpleSoil	CK	CK	00d
03d_DBHB_P_4_1	6.03	DBHB&7D-2&H8	PurpleSoil	03d		XXXBJ_P_CK_4	-0.473404	-0.0239055	PurpleSoil	CK	CK	00d
03d_DBHB_P_4_2	5.23	DBHB&7D-2&H8	PurpleSoil	03d		03d_DBHB_P_2_1	-0.346904	0.0558569	PurpleSoil	DBHB&7D-2	SingleStrain_7D-2	03d
03d_DBHB_P_4_3	5.41	DBHB&7D-2&H8	PurpleSoil	03d		03d_DBHB_P_2_2	-0.33012	0.0582326	PurpleSoil	DBHB&7D-2	SingleStrain_7D-2	03d
03d_DBHB_P_4_4	6.43	DBHB&7D-2&H8	PurpleSoil	03d		03d_DBHB_P_2_3	-0.315858	0.0900132	PurpleSoil	DBHB&7D-2	SingleStrain_7D-2	03d
09d_DBHB_P_4_1	4.78	DBHB&7D-2&H8	PurpleSoil	09d		03d_DBHB_P_2_4	-0.29588	0.0877864	PurpleSoil	DBHB&7D-2	SingleStrain_7D-2	03d
09d_DBHB_P_4_2	4.78	DBHB&7D-2&H8	PurpleSoil	09d		09d_DBHB_P_2_1	-0.187135	0.115702	PurpleSoil	DBHB&7D-2	SingleStrain_7D-2	09d
18d_DBHB_P_4_1	4.86	DBHB&7D-2&H8	PurpleSoil	18d		09d_DBHB_P_2_2	-0.18198	0.166062	PurpleSoil	DBHB&7D-2	SingleStrain_7D-2	09d
18d_DBHB_P_4_2	4.52	DBHB&7D-2&H8	PurpleSoil	18d		09d_DBHB_P_2_3	-0.171229	0.142421	PurpleSoil	DBHB&7D-2	SingleStrain_7D-2	09d
18d_DBHB_P_4_3	5.14	DBHB&7D-2&H8	PurpleSoil	18d		09d_DBHB_P_2_4	-0.151135	0.155961	PurpleSoil	DBHB&7D-2	SingleStrain_7D-2	09d
18d_DBHB_P_4_4	4.77	DBHB&7D-2&H8	PurpleSoil	18d		18d_DBHB_P_2_1	-0.192784	0.086104	PurpleSoil	DBHB&7D-2	SingleStrain_7D-2	18d
30d_DBHB_P_4_1	1.83	DBHB&7D-2&H8	PurpleSoil	30d		18d_DBHB_P_2_2	-0.195625	0.0900102	PurpleSoil	DBHB&7D-2	SingleStrain_7D-2	18d
30d_DBHB_P_4_2	2.39	DBHB&7D-2&H8	PurpleSoil	30d		18d_DBHB_P_2_3	-0.219462	0.0638853	PurpleSoil	DBHB&7D-2	SingleStrain_7D-2	18d
30d_DBHB_P_4_3	2.7	DBHB&7D-2&H8	PurpleSoil	30d		18d_DBHB_P_2_4	-0.17671	0.114044	PurpleSoil	DBHB&7D-2	SingleStrain_7D-2	18d
30d_DBHB_P_4_4	1.75	DBHB&7D-2&H8	PurpleSoil	30d		30d_DBHB_P_2_1	-0.105703	0.0685044	PurpleSoil	DBHB&7D-2	SingleStrain_7D-2	30d
03d_XXXBJ_P_3_1	5.56	BO&X-1&7D-2	PurpleSoil	03d		30d_DBHB_P_2_3	-0.072799	0.213309	PurpleSoil	DBHB&7D-2	SingleStrain_7D-2	30d
03d_XXXBJ_P_3_2	4.93	BO&X-1&7D-2	PurpleSoil	03d		30d_DBHB_P_2_4	-0.0862289	0.208547	PurpleSoil	DBHB&7D-2	SingleStrain_7D-2	30d
03d_XXXBJ_P_3_3	5.44	BO&X-1&7D-2	PurpleSoil	03d		03d_DBHB_P_4_1	-0.308113	0.0456718	PurpleSoil	DBHB&7D-2&H8	TwoStrains	03d
03d_XXXBJ_P_3_4	5.53	BO&X-1&7D-2	PurpleSoil	03d		03d_DBHB_P_4_2	-0.24819	0.0845962	PurpleSoil	DBHB&7D-2&H8	TwoStrains	03d
09d_XXXBJ_P_3_1	4.22	BO&X-1&7D-2	PurpleSoil	09d		03d_DBHB_P_4_3	-0.246655	0.0870979	PurpleSoil	DBHB&7D-2&H8	TwoStrains	03d
09d_XXXBJ_P_3_2	3.4	BO&X-1&7D-2	PurpleSoil	09d		03d_DBHB_P_4_4	-0.331353	0.0290468	PurpleSoil	DBHB&7D-2&H8	TwoStrains	03d
09d_XXXBJ_P_3_3	4.43	BO&X-1&7D-2	PurpleSoil	09d		09d_DBHB_P_4_1	-0.16501	0.10657	PurpleSoil	DBHB&7D-2&H8	TwoStrains	09d
09d_XXXBJ_P_3_4	4.91	BO&X-1&7D-2	PurpleSoil	09d		09d_DBHB_P_4_2	-0.151572	-0.0124488	PurpleSoil	DBHB&7D-2&H8	TwoStrains	09d
18d_XXXBJ_P_3_1	0.68	BO&X-1&7D-2	PurpleSoil	18d		18d_DBHB_P_4_1	-0.174333	0.0821491	PurpleSoil	DBHB&7D-2&H8	TwoStrains	18d
18d_XXXBJ_P_3_2	0.82	BO&X-1&7D-2	PurpleSoil	18d		18d_DBHB_P_4_2	-0.15369	0.118067	PurpleSoil	DBHB&7D-2&H8	TwoStrains	18d
18d_XXXBJ_P_3_3	0.78	BO&X-1&7D-2	PurpleSoil	18d		18d_DBHB_P_4_3	-0.196959	0.0666162	PurpleSoil	DBHB&7D-2&H8	TwoStrains	18d
18d_XXXBJ_P_3_4	0.78	BO&X-1&7D-2	PurpleSoil	18d		18d_DBHB_P_4_4	-0.166483	0.0915947	PurpleSoil	DBHB&7D-2&H8	TwoStrains	18d
30d_XXXBJ_P_3_1	1.98	BO&X-1&7D-2	PurpleSoil	30d		30d_DBHB_P_4_1	-0.0568254	0.204837	PurpleSoil	DBHB&7D-2&H8	TwoStrains	30d
30d_XXXBJ_P_3_2	1.97	BO&X-1&7D-2	PurpleSoil	30d		30d_DBHB_P_4_2	-0.0711765	0.190972	PurpleSoil	DBHB&7D-2&H8	TwoStrains	30d
30d_XXXBJ_P_3_3	1.51	BO&X-1&7D-2	PurpleSoil	30d		30d_DBHB_P_4_3	-0.066138	0.188535	PurpleSoil	DBHB&7D-2&H8	TwoStrains	30d
30d_XXXBJ_P_3_4	1.94	BO&X-1&7D-2	PurpleSoil	30d		30d_DBHB_P_4_4	-0.0642864	0.20038	PurpleSoil	DBHB&7D-2&H8	TwoStrains	30d
03d_XXXBJ_P_2_2	5.41	X_1&7D-2	PurpleSoil	03d		03d_XXXBJ_P_2_2	-0.256663	0.146171	PurpleSoil	X-1&7D-2	TwoStrains	03d
03d_XXXBJ_P_2_3	5.06	X_1&7D-2	PurpleSoil	03d		03d_XXXBJ_P_2_3	-0.22703	0.154541	PurpleSoil	X-1&7D-2	TwoStrains	03d
03d_XXXBJ_P_2_4	4.52	X_1&7D-2	PurpleSoil	03d		03d_XXXBJ_P_2_4	-0.185325	0.174728	PurpleSoil	X-1&7D-2	TwoStrains	03d
09d_XXXBJ_P_2_1	5.07	X_1&7D-2	PurpleSoil	09d		09d_XXXBJ_P_2_1	-0.220184	0.166969	PurpleSoil	X-1&7D-2	TwoStrains	09d
09d_XXXBJ_P_2_2	5.33	X_1&7D-2	PurpleSoil	09d		09d_XXXBJ_P_2_2	-0.274407	0.113654	PurpleSoil	X-1&7D-2	TwoStrains	09d
09d_XXXBJ_P_2_3	5.07	X_1&7D-2	PurpleSoil	09d		09d_XXXBJ_P_2_3	-0.206278	0.15725	PurpleSoil	X-1&7D-2	TwoStrains	09d
09d_XXXBJ_P_2_4	5.44	X_1&7D-2	PurpleSoil	09d		09d_XXXBJ_P_2_4	-0.264265	0.121959	PurpleSoil	X-1&7D-2	TwoStrains	09d
18d_XXXBJ_P_2_1	1.18	X_1&7D-2	PurpleSoil	18d		18d_XXXBJ_P_2_1	-0.000698992	0.304284	PurpleSoil	X-1&7D-2	TwoStrains	18d
18d_XXXBJ_P_2_2	1.39	X_1&7D-2	PurpleSoil	18d		18d_XXXBJ_P_2_2	-0.000435885	0.286633	PurpleSoil	X-1&7D-2	TwoStrains	18d
18d_XXXBJ_P_2_3	1.53	X_1&7D-2	PurpleSoil	18d		18d_XXXBJ_P_2_3	0.00299691	0.280856	PurpleSoil	X-1&7D-2	TwoStrains	18d
18d_XXXBJ_P_2_4	1.21	X_1&7D-2	PurpleSoil	18d		18d_XXXBJ_P_2_4	-0.00678055	0.301262	PurpleSoil	X-1&7D-2	TwoStrains	18d
30d_XXXBJ_P_2_1	1.78	X_1&7D-2	PurpleSoil	30d		30d_XXXBJ_P_2_1	-0.0952776	0.211369	PurpleSoil	X-1&7D-2	TwoStrains	30d
30d_XXXBJ_P_2_3	1.87	X_1&7D-2	PurpleSoil	30d		30d_XXXBJ_P_2_3	-0.0751953	0.244164	PurpleSoil	X-1&7D-2	TwoStrains	30d
30d_XXXBJ_P_2_4	1.71	X_1&7D-2	PurpleSoil	30d		30d_XXXBJ_P_2_4	-0.0612775	0.258865	PurpleSoil	X-1&7D-2	TwoStrains	30d
						03d_DBHB_R_3_1	0.42175	-0.151655	RedSoil	DBHB&H8	SingleStrain_H8	03d
						03d_DBHB_R_3_2	0.443493	-0.133453	RedSoil	DBHB&H8	SingleStrain_H8	03d
						03d_DBHB_R_3_3	0.434158	-0.15048	RedSoil	DBHB&H8	SingleStrain_H8	03d
						03d_DBHB_R_3_4	0.418667	-0.146023	RedSoil	DBHB&H8	SingleStrain_H8	03d
						09d_DBHB_R_3_1	0.389104	-0.183397	RedSoil	DBHB&H8	SingleStrain_H8	09d
						09d_DBHB_R_3_2	0.398938	-0.156922	RedSoil	DBHB&H8	SingleStrain_H8	09d
						09d_DBHB_R_3_3	0.379851	-0.171767	RedSoil	DBHB&H8	SingleStrain_H8	09d
						09d_DBHB_R_3_4	0.402457	-0.154024	RedSoil	DBHB&H8	SingleStrain_H8	09d
						18d_DBHB_R_3_1	0.368022	-0.158395	RedSoil	DBHB&H8	SingleStrain_H8	18d
						18d_DBHB_R_3_2	0.385671	-0.157861	RedSoil	DBHB&H8	SingleStrain_H8	18d
						18d_DBHB_R_3_3	0.37522	-0.162033	RedSoil	DBHB&H8	SingleStrain_H8	18d
						18d_DBHB_R_3_4	0.343751	-0.188248	RedSoil	DBHB&H8	SingleStrain_H8	18d
						30d_DBHB_R_3_1	0.315934	-0.209805	RedSoil	DBHB&H8	SingleStrain_H8	30d
						30d_DBHB_R_3_2	0.323577	-0.214197	RedSoil	DBHB&H8	SingleStrain_H8	30d
						30d_DBHB_R_3_3	0.332652	-0.214416	RedSoil	DBHB&H8	SingleStrain_H8	30d
						30d_DBHB_R_3_4	0.328613	-0.244234	RedSoil	DBHB&H8	SingleStrain_H8	30d
						03d_XXXBJ_R_1_1	0.497393	-0.100818	RedSoil	BO	Herbicide	03d
						03d_XXXBJ_R_1_2	0.468845	-0.136155	RedSoil	BO	Herbicide	03d
						03d_XXXBJ_R_1_3	0.453177	-0.151558	RedSoil	BO	Herbicide	03d
						03d_XXXBJ_R_1_4	0.480704	-0.129527	RedSoil	BO	Herbicide	03d
						09d_XXXBJ_R_1_1	0.427171	-0.0826957	RedSoil	BO	Herbicide	09d
						09d_XXXBJ_R_1_2	0.409961	-0.0524199	RedSoil	BO	Herbicide	09d
						09d_XXXBJ_R_1_3	0.46836	-0.146759	RedSoil	BO	Herbicide	09d
						09d_XXXBJ_R_1_4	0.446003	-0.100577	RedSoil	BO	Herbicide	09d
						18d_XXXBJ_R_1_1	0.405706	-0.14112	RedSoil	BO	Herbicide	18d
						18d_XXXBJ_R_1_2	0.44579	-0.112434	RedSoil	BO	Herbicide	18d
						18d_XXXBJ_R_1_3	0.422198	-0.190848	RedSoil	BO	Herbicide	18d
						30d_XXXBJ_R_1_2	0.428603	-0.0942723	RedSoil	BO	Herbicide	30d
						30d_XXXBJ_R_1_3	0.450049	-0.183354	RedSoil	BO	Herbicide	30d
						30d_XXXBJ_R_1_4	0.440141	-0.111318	RedSoil	BO	Herbicide	30d
						03d_DBHB_R_1_2	0.466101	-0.116748	RedSoil	DBHB	Herbicide	03d
						03d_DBHB_R_1_3	0.47667	-0.123713	RedSoil	DBHB	Herbicide	03d
						03d_DBHB_R_1_4	0.476409	-0.0977809	RedSoil	DBHB	Herbicide	03d
						09d_DBHB_R_1_1	0.365858	-0.226778	RedSoil	DBHB	Herbicide	09d
						09d_DBHB_R_1_2	0.324449	-0.2969	RedSoil	DBHB	Herbicide	09d
						09d_DBHB_R_1_4	0.416647	-0.160246	RedSoil	DBHB	Herbicide	09d
						18d_DBHB_R_1_1	0.39071	-0.165608	RedSoil	DBHB	Herbicide	18d
						18d_DBHB_R_1_2	0.370775	-0.210657	RedSoil	DBHB	Herbicide	18d
						18d_DBHB_R_1_3	0.31491	-0.234338	RedSoil	DBHB	Herbicide	18d
						18d_DBHB_R_1_4	0.37764	-0.189299	RedSoil	DBHB	Herbicide	18d
						30d_DBHB_R_1_1	0.385707	-0.120403	RedSoil	DBHB	Herbicide	30d
						30d_DBHB_R_1_2	0.40999	-0.17036	RedSoil	DBHB	Herbicide	30d
						30d_DBHB_R_1_3	0.460725	-0.104695	RedSoil	DBHB	Herbicide	30d
						30d_DBHB_R_1_4	0.424193	-0.219598	RedSoil	DBHB	Herbicide	30d
						03d_XXXBJ_R_3_1	0.254676	0.117357	RedSoil	BO&X-1&7D-2	TwoStrains	03d
						03d_XXXBJ_R_3_2	0.230597	0.141675	RedSoil	BO&X-1&7D-2	TwoStrains	03d
						03d_XXXBJ_R_3_3	0.256852	0.128377	RedSoil	BO&X-1&7D-2	TwoStrains	03d
						03d_XXXBJ_R_3_4	0.298924	0.110733	RedSoil	BO&X-1&7D-2	TwoStrains	03d
						09d_XXXBJ_R_3_1	0.224505	0.159367	RedSoil	BO&X-1&7D-2	TwoStrains	09d
						09d_XXXBJ_R_3_2	0.188851	0.193206	RedSoil	BO&X-1&7D-2	TwoStrains	09d
						09d_XXXBJ_R_3_3	0.211578	0.170981	RedSoil	BO&X-1&7D-2	TwoStrains	09d
						09d_XXXBJ_R_3_4	0.225072	0.152921	RedSoil	BO&X-1&7D-2	TwoStrains	09d
						18d_XXXBJ_R_3_1	0.142507	0.216235	RedSoil	BO&X-1&7D-2	TwoStrains	18d
						18d_XXXBJ_R_3_2	0.138521	0.231268	RedSoil	BO&X-1&7D-2	TwoStrains	18d
						18d_XXXBJ_R_3_3	0.164026	0.187809	RedSoil	BO&X-1&7D-2	TwoStrains	18d
						18d_XXXBJ_R_3_4	0.166212	0.196915	RedSoil	BO&X-1&7D-2	TwoStrains	18d
						30d_XXXBJ_R_3_1	0.154465	0.198595	RedSoil	BO&X-1&7D-2	TwoStrains	30d
						30d_XXXBJ_R_3_2	0.140451	0.209201	RedSoil	BO&X-1&7D-2	TwoStrains	30d
						30d_XXXBJ_R_3_3	0.141954	0.214464	RedSoil	BO&X-1&7D-2	TwoStrains	30d
						30d_XXXBJ_R_3_4	0.127221	0.255732	RedSoil	BO&X-1&7D-2	TwoStrains	30d
						XXXBJ_R_CK_1	0.497175	-0.105257	RedSoil	CK	CK	00d
						XXXBJ_R_CK_2	0.491316	-0.0890043	RedSoil	CK	CK	00d
						XXXBJ_R_CK_3	0.486463	-0.12422	RedSoil	CK	CK	00d
						XXXBJ_R_CK_4	0.492626	-0.0919319	RedSoil	CK	CK	00d
						03d_DBHB_R_2_1	0.324337	0.0463942	RedSoil	DBHB&7D-2	SingleStrain_7D-2	03d
						03d_DBHB_R_2_2	0.346119	0.0363212	RedSoil	DBHB&7D-2	SingleStrain_7D-2	03d
						03d_DBHB_R_2_3	0.311384	0.053265	RedSoil	DBHB&7D-2	SingleStrain_7D-2	03d
						03d_DBHB_R_2_4	0.309675	0.0553102	RedSoil	DBHB&7D-2	SingleStrain_7D-2	03d
						09d_DBHB_R_2_1	0.322962	0.00406541	RedSoil	DBHB&7D-2	SingleStrain_7D-2	09d
						09d_DBHB_R_2_2	0.30432	0.0154937	RedSoil	DBHB&7D-2	SingleStrain_7D-2	09d
						09d_DBHB_R_2_3	0.32417	0.0302479	RedSoil	DBHB&7D-2	SingleStrain_7D-2	09d
						09d_DBHB_R_2_4	0.288203	0.0537079	RedSoil	DBHB&7D-2	SingleStrain_7D-2	09d
						18d_DBHB_R_2_1	0.246116	0.0629187	RedSoil	DBHB&7D-2	SingleStrain_7D-2	18d
						18d_DBHB_R_2_2	0.253278	0.0558903	RedSoil	DBHB&7D-2	SingleStrain_7D-2	18d
						18d_DBHB_R_2_3	0.26721	0.0717386	RedSoil	DBHB&7D-2	SingleStrain_7D-2	18d
						18d_DBHB_R_2_4	0.241458	0.0861701	RedSoil	DBHB&7D-2	SingleStrain_7D-2	18d
						30d_DBHB_R_2_1	0.1741	0.19981	RedSoil	DBHB&7D-2	SingleStrain_7D-2	30d
						30d_DBHB_R_2_2	0.178798	0.161164	RedSoil	DBHB&7D-2	SingleStrain_7D-2	30d
						30d_DBHB_R_2_3	0.157746	0.183392	RedSoil	DBHB&7D-2	SingleStrain_7D-2	30d
						30d_DBHB_R_2_4	0.174695	0.194593	RedSoil	DBHB&7D-2	SingleStrain_7D-2	30d
						03d_DBHB_R_4_1	0.317486	0.00240782	RedSoil	DBHB&7D-2&H8	TwoStrains	03d
						03d_DBHB_R_4_2	0.31799	-0.00741571	RedSoil	DBHB&7D-2&H8	TwoStrains	03d
						03d_DBHB_R_4_3	0.327379	-0.0160639	RedSoil	DBHB&7D-2&H8	TwoStrains	03d
						03d_DBHB_R_4_4	0.322465	-0.020674	RedSoil	DBHB&7D-2&H8	TwoStrains	03d
						09d_DBHB_R_4_1	0.285722	-0.0136093	RedSoil	DBHB&7D-2&H8	TwoStrains	09d
						09d_DBHB_R_4_2	0.288106	-0.00721082	RedSoil	DBHB&7D-2&H8	TwoStrains	09d
						09d_DBHB_R_4_3	0.283595	0.0121146	RedSoil	DBHB&7D-2&H8	TwoStrains	09d
						09d_DBHB_R_4_4	0.302185	0.0109393	RedSoil	DBHB&7D-2&H8	TwoStrains	09d
						18d_DBHB_R_4_1	0.243098	0.0377783	RedSoil	DBHB&7D-2&H8	TwoStrains	18d
						18d_DBHB_R_4_2	0.208062	0.0805918	RedSoil	DBHB&7D-2&H8	TwoStrains	18d
						18d_DBHB_R_4_3	0.219295	0.070574	RedSoil	DBHB&7D-2&H8	TwoStrains	18d
						18d_DBHB_R_4_4	0.236187	0.0522821	RedSoil	DBHB&7D-2&H8	TwoStrains	18d
						30d_DBHB_R_4_1	0.134963	0.164818	RedSoil	DBHB&7D-2&H8	TwoStrains	30d
						30d_DBHB_R_4_2	0.149078	0.126084	RedSoil	DBHB&7D-2&H8	TwoStrains	30d
						30d_DBHB_R_4_3	0.148272	0.130305	RedSoil	DBHB&7D-2&H8	TwoStrains	30d
						30d_DBHB_R_4_4	0.138686	0.160382	RedSoil	DBHB&7D-2&H8	TwoStrains	30d
						03d_XXXBJ_R_2_1	0.278844	0.104076	RedSoil	X-1&7D-2	TwoStrains	03d
						03d_XXXBJ_R_2_2	0.231215	0.143716	RedSoil	X-1&7D-2	TwoStrains	03d
						03d_XXXBJ_R_2_3	0.288457	0.0990002	RedSoil	X-1&7D-2	TwoStrains	03d
						03d_XXXBJ_R_2_4	0.277552	0.105498	RedSoil	X-1&7D-2	TwoStrains	03d
						09d_XXXBJ_R_2_1	0.156852	0.232794	RedSoil	X-1&7D-2	TwoStrains	09d
						09d_XXXBJ_R_2_2	0.188294	0.192065	RedSoil	X-1&7D-2	TwoStrains	09d
						09d_XXXBJ_R_2_3	0.161414	0.220433	RedSoil	X-1&7D-2	TwoStrains	09d
						09d_XXXBJ_R_2_4	0.167624	0.21384	RedSoil	X-1&7D-2	TwoStrains	09d
						18d_XXXBJ_R_2_1	0.141357	0.205844	RedSoil	X-1&7D-2	TwoStrains	18d
						18d_XXXBJ_R_2_2	0.155514	0.219296	RedSoil	X-1&7D-2	TwoStrains	18d
						18d_XXXBJ_R_2_3	0.148673	0.233957	RedSoil	X-1&7D-2	TwoStrains	18d
						18d_XXXBJ_R_2_4	0.157683	0.213617	RedSoil	X-1&7D-2	TwoStrains	18d
						30d_XXXBJ_R_2_1	0.171855	0.217813	RedSoil	X-1&7D-2	TwoStrains	30d
						30d_XXXBJ_R_2_2	0.168987	0.198224	RedSoil	X-1&7D-2	TwoStrains	30d
						30d_XXXBJ_R_2_3	0.122899	0.229618	RedSoil	X-1&7D-2	TwoStrains	30d
						30d_XXXBJ_R_2_4	0.191557	0.171797	RedSoil	X-1&7D-2	TwoStrains	30d
						03d_DBHB_Y_3_1	-0.0800732	-0.293152	YellowCinnamonSoil	DBHB&H8	SingleStrain_H8	03d
						03d_DBHB_Y_3_2	-0.058135	-0.27481	YellowCinnamonSoil	DBHB&H8	SingleStrain_H8	03d
						03d_DBHB_Y_3_3	-0.0713893	-0.295992	YellowCinnamonSoil	DBHB&H8	SingleStrain_H8	03d
						03d_DBHB_Y_3_4	-0.0905552	-0.304591	YellowCinnamonSoil	DBHB&H8	SingleStrain_H8	03d
						09d_DBHB_Y_3_1	-0.0305789	-0.351794	YellowCinnamonSoil	DBHB&H8	SingleStrain_H8	09d
						09d_DBHB_Y_3_2	-0.0212923	-0.357615	YellowCinnamonSoil	DBHB&H8	SingleStrain_H8	09d
						09d_DBHB_Y_3_3	-0.0137831	-0.316519	YellowCinnamonSoil	DBHB&H8	SingleStrain_H8	09d
						09d_DBHB_Y_3_4	-0.0215546	-0.334885	YellowCinnamonSoil	DBHB&H8	SingleStrain_H8	09d
						18d_DBHB_Y_3_1	-0.125324	-0.390458	YellowCinnamonSoil	DBHB&H8	SingleStrain_H8	18d
						18d_DBHB_Y_3_2	-0.0278943	-0.345654	YellowCinnamonSoil	DBHB&H8	SingleStrain_H8	18d
						18d_DBHB_Y_3_3	-0.0186418	-0.328888	YellowCinnamonSoil	DBHB&H8	SingleStrain_H8	18d
						18d_DBHB_Y_3_4	-0.0174584	-0.348929	YellowCinnamonSoil	DBHB&H8	SingleStrain_H8	18d
						30d_DBHB_Y_3_1	0.0102156	-0.380189	YellowCinnamonSoil	DBHB&H8	SingleStrain_H8	30d
						30d_DBHB_Y_3_2	0.123112	-0.610806	YellowCinnamonSoil	DBHB&H8	SingleStrain_H8	30d
						30d_DBHB_Y_3_4	0.0094054	-0.491807	YellowCinnamonSoil	DBHB&H8	SingleStrain_H8	30d
						03d_XXXBJ_Y_1_1	-0.190553	-0.293779	YellowCinnamonSoil	BO	Herbicide	03d
						03d_XXXBJ_Y_1_2	-0.205857	-0.360021	YellowCinnamonSoil	BO	Herbicide	03d
						03d_XXXBJ_Y_1_3	-0.292911	-0.416836	YellowCinnamonSoil	BO	Herbicide	03d
						09d_XXXBJ_Y_1_3	-0.154893	-0.266091	YellowCinnamonSoil	BO	Herbicide	09d
						09d_XXXBJ_Y_1_4	-0.132352	-0.249971	YellowCinnamonSoil	BO	Herbicide	09d
						18d_XXXBJ_Y_1_1	-0.129209	-0.237097	YellowCinnamonSoil	BO	Herbicide	18d
						18d_XXXBJ_Y_1_2	-0.144237	-0.264927	YellowCinnamonSoil	BO	Herbicide	18d
						18d_XXXBJ_Y_1_3	-0.0925441	-0.221191	YellowCinnamonSoil	BO	Herbicide	18d
						18d_XXXBJ_Y_1_4	-0.0585061	-0.233875	YellowCinnamonSoil	BO	Herbicide	18d
						30d_XXXBJ_Y_1_1	-0.068502	-0.221766	YellowCinnamonSoil	BO	Herbicide	30d
						30d_XXXBJ_Y_1_2	-0.166267	-0.25601	YellowCinnamonSoil	BO	Herbicide	30d
						30d_XXXBJ_Y_1_3	-0.086238	-0.23165	YellowCinnamonSoil	BO	Herbicide	30d
						03d_DBHB_Y_1_1	-0.130457	-0.285844	YellowCinnamonSoil	DBHB	Herbicide	03d
						03d_DBHB_Y_1_2	-0.152753	-0.291719	YellowCinnamonSoil	DBHB	Herbicide	03d
						03d_DBHB_Y_1_3	-0.148819	-0.285859	YellowCinnamonSoil	DBHB	Herbicide	03d
						03d_DBHB_Y_1_4	-0.0687992	-0.231438	YellowCinnamonSoil	DBHB	Herbicide	03d
						09d_DBHB_Y_1_1	-0.142862	-0.450257	YellowCinnamonSoil	DBHB	Herbicide	09d
						09d_DBHB_Y_1_4	-0.0506356	-0.35566	YellowCinnamonSoil	DBHB	Herbicide	09d
						18d_DBHB_Y_1_1	-0.13209	-0.338426	YellowCinnamonSoil	DBHB	Herbicide	18d
						18d_DBHB_Y_1_2	-0.113687	-0.309758	YellowCinnamonSoil	DBHB	Herbicide	18d
						18d_DBHB_Y_1_3	-0.152691	-0.331707	YellowCinnamonSoil	DBHB	Herbicide	18d
						18d_DBHB_Y_1_4	-0.106564	-0.32109	YellowCinnamonSoil	DBHB	Herbicide	18d
						30d_DBHB_Y_1_1	0.140315	-0.619747	YellowCinnamonSoil	DBHB	Herbicide	30d
						30d_DBHB_Y_1_4	0.0421394	-0.611138	YellowCinnamonSoil	DBHB	Herbicide	30d
						30d_DBHB_Y_1_5	0.0565009	-0.59998	YellowCinnamonSoil	DBHB	Herbicide	30d
						30d_DBHB_Y_1_6	0.0496415	-0.60526	YellowCinnamonSoil	DBHB	Herbicide	30d
						03d_XXXBJ_Y_3_1	-0.0173896	0.294848	YellowCinnamonSoil	BO&X-1&7D-2	TwoStrains	03d
						03d_XXXBJ_Y_3_2	-0.0219032	0.283986	YellowCinnamonSoil	BO&X-1&7D-2	TwoStrains	03d
						03d_XXXBJ_Y_3_3	-0.0120809	0.298083	YellowCinnamonSoil	BO&X-1&7D-2	TwoStrains	03d
						03d_XXXBJ_Y_3_4	-0.015356	0.292535	YellowCinnamonSoil	BO&X-1&7D-2	TwoStrains	03d
						09d_XXXBJ_Y_3_1	-0.0133719	0.304713	YellowCinnamonSoil	BO&X-1&7D-2	TwoStrains	09d
						09d_XXXBJ_Y_3_2	-0.00168713	0.316288	YellowCinnamonSoil	BO&X-1&7D-2	TwoStrains	09d
						09d_XXXBJ_Y_3_3	-0.00482778	0.310248	YellowCinnamonSoil	BO&X-1&7D-2	TwoStrains	09d
						09d_XXXBJ_Y_3_4	-0.00950245	0.305992	YellowCinnamonSoil	BO&X-1&7D-2	TwoStrains	09d
						18d_XXXBJ_Y_3_1	-0.434203	-0.0954377	YellowCinnamonSoil	BO&X-1&7D-2	TwoStrains	18d
						18d_XXXBJ_Y_3_2	0.0162438	0.326263	YellowCinnamonSoil	BO&X-1&7D-2	TwoStrains	18d
						18d_XXXBJ_Y_3_3	-0.4487	-0.110476	YellowCinnamonSoil	BO&X-1&7D-2	TwoStrains	18d
						30d_XXXBJ_Y_3_2	0.0181217	0.287235	YellowCinnamonSoil	BO&X-1&7D-2	TwoStrains	30d
						30d_XXXBJ_Y_3_3	0.00862718	0.299394	YellowCinnamonSoil	BO&X-1&7D-2	TwoStrains	30d
						30d_XXXBJ_Y_3_4	0.0126144	0.292596	YellowCinnamonSoil	BO&X-1&7D-2	TwoStrains	30d
						XXXBJ_Y_CK_1	-0.114606	-0.294035	YellowCinnamonSoil	CK	CK	00d
						XXXBJ_Y_CK_2	-0.102043	-0.27288	YellowCinnamonSoil	CK	CK	00d
						XXXBJ_Y_CK_3	-0.109077	-0.262993	YellowCinnamonSoil	CK	CK	00d
						XXXBJ_Y_CK_4	-0.204115	-0.320396	YellowCinnamonSoil	CK	CK	00d
						03d_DBHB_Y_2_1	-0.00948031	0.183785	YellowCinnamonSoil	DBHB&7D-2	SingleStrain_7D-2	03d
						03d_DBHB_Y_2_2	-0.0189173	0.303358	YellowCinnamonSoil	DBHB&7D-2	SingleStrain_7D-2	03d
						03d_DBHB_Y_2_3	-0.0354879	0.276947	YellowCinnamonSoil	DBHB&7D-2	SingleStrain_7D-2	03d
						03d_DBHB_Y_2_4	-0.0210283	0.263361	YellowCinnamonSoil	DBHB&7D-2	SingleStrain_7D-2	03d
						09d_DBHB_Y_2_1	-0.00189175	0.213853	YellowCinnamonSoil	DBHB&7D-2	SingleStrain_7D-2	09d
						09d_DBHB_Y_2_2	-0.000914601	0.257567	YellowCinnamonSoil	DBHB&7D-2	SingleStrain_7D-2	09d
						09d_DBHB_Y_2_3	-0.00375981	0.212968	YellowCinnamonSoil	DBHB&7D-2	SingleStrain_7D-2	09d
						09d_DBHB_Y_2_4	-0.00489648	0.262306	YellowCinnamonSoil	DBHB&7D-2	SingleStrain_7D-2	09d
						18d_DBHB_Y_2_1	-0.00522356	0.250361	YellowCinnamonSoil	DBHB&7D-2	SingleStrain_7D-2	18d
						18d_DBHB_Y_2_2	-0.00834401	0.263411	YellowCinnamonSoil	DBHB&7D-2	SingleStrain_7D-2	18d
						18d_DBHB_Y_2_3	-0.000521762	0.267955	YellowCinnamonSoil	DBHB&7D-2	SingleStrain_7D-2	18d
						18d_DBHB_Y_2_4	-0.0169812	0.25864	YellowCinnamonSoil	DBHB&7D-2	SingleStrain_7D-2	18d
						30d_DBHB_Y_2_1	0.00325132	0.298591	YellowCinnamonSoil	DBHB&7D-2	SingleStrain_7D-2	30d
						30d_DBHB_Y_2_2	-0.000128767	0.29255	YellowCinnamonSoil	DBHB&7D-2	SingleStrain_7D-2	30d
						03d_DBHB_Y_4_2	-0.00850185	0.167165	YellowCinnamonSoil	DBHB&7D-2&H8	TwoStrains	03d
						03d_DBHB_Y_4_3	-0.00192892	0.235928	YellowCinnamonSoil	DBHB&7D-2&H8	TwoStrains	03d
						03d_DBHB_Y_4_4	-0.00881424	0.188498	YellowCinnamonSoil	DBHB&7D-2&H8	TwoStrains	03d
						09d_DBHB_Y_4_1	-0.0109908	0.120766	YellowCinnamonSoil	DBHB&7D-2&H8	TwoStrains	09d
						09d_DBHB_Y_4_2	-0.00930384	0.118152	YellowCinnamonSoil	DBHB&7D-2&H8	TwoStrains	09d
						09d_DBHB_Y_4_3	-0.0109347	0.123159	YellowCinnamonSoil	DBHB&7D-2&H8	TwoStrains	09d
						09d_DBHB_Y_4_4	-0.00136364	0.124458	YellowCinnamonSoil	DBHB&7D-2&H8	TwoStrains	09d
						18d_DBHB_Y_4_1	-0.0203944	0.0792204	YellowCinnamonSoil	DBHB&7D-2&H8	TwoStrains	18d
						18d_DBHB_Y_4_2	-0.0233337	0.13316	YellowCinnamonSoil	DBHB&7D-2&H8	TwoStrains	18d
						18d_DBHB_Y_4_3	-0.0146476	0.107999	YellowCinnamonSoil	DBHB&7D-2&H8	TwoStrains	18d
						18d_DBHB_Y_4_4	-0.0203152	0.141401	YellowCinnamonSoil	DBHB&7D-2&H8	TwoStrains	18d
						30d_DBHB_Y_4_1	0.0927366	-0.480956	YellowCinnamonSoil	DBHB&7D-2&H8	TwoStrains	30d
						30d_DBHB_Y_4_2	0.0859353	-0.377074	YellowCinnamonSoil	DBHB&7D-2&H8	TwoStrains	30d
						30d_DBHB_Y_4_3	0.0985576	-0.447317	YellowCinnamonSoil	DBHB&7D-2&H8	TwoStrains	30d
						30d_DBHB_Y_4_4	0.0890351	-0.504124	YellowCinnamonSoil	DBHB&7D-2&H8	TwoStrains	30d
						03d_XXXBJ_Y_2_2	-0.020313	0.290464	YellowCinnamonSoil	X-1&7D-2	TwoStrains	03d
						03d_XXXBJ_Y_2_3	-0.0129397	0.297306	YellowCinnamonSoil	X-1&7D-2	TwoStrains	03d
						03d_XXXBJ_Y_2_4	-0.0122338	0.294846	YellowCinnamonSoil	X-1&7D-2	TwoStrains	03d
						09d_XXXBJ_Y_2_1	0.00772454	0.319586	YellowCinnamonSoil	X-1&7D-2	TwoStrains	09d
						09d_XXXBJ_Y_2_2	0.00520169	0.315617	YellowCinnamonSoil	X-1&7D-2	TwoStrains	09d
						09d_XXXBJ_Y_2_3	0.0142356	0.324129	YellowCinnamonSoil	X-1&7D-2	TwoStrains	09d
						09d_XXXBJ_Y_2_4	-0.000268364	0.313122	YellowCinnamonSoil	X-1&7D-2	TwoStrains	09d
						18d_XXXBJ_Y_2_1	-0.121787	0.216313	YellowCinnamonSoil	X-1&7D-2	TwoStrains	18d
						18d_XXXBJ_Y_2_2	-0.102456	0.245476	YellowCinnamonSoil	X-1&7D-2	TwoStrains	18d
						18d_XXXBJ_Y_2_3	0.0107882	0.325182	YellowCinnamonSoil	X-1&7D-2	TwoStrains	18d
						30d_XXXBJ_Y_2_2	0.0115258	0.30101	YellowCinnamonSoil	X-1&7D-2	TwoStrains	30d
						30d_XXXBJ_Y_2_3	0.0115862	0.308002	YellowCinnamonSoil	X-1&7D-2	TwoStrains	30d
						30d_XXXBJ_Y_2_4	0.0133668	0.295692	YellowCinnamonSoil	X-1&7D-2	TwoStrains	30d
Fig.3d
BO				7D-2&X-1				BO&7D-2&X-1
Distance	Group	Time		Distance	Group	Time		Distance	Group	Time
0.513194	R_Y	30		0.622222	R_Y	0		0.622222	R_Y	0
0.620584	R_Y	30		0.625095	R_Y	0		0.625095	R_Y	0
0.539958	R_Y	30		0.717902	R_Y	0		0.717902	R_Y	0
0.388546	P_Y	30		0.501131	R_Y	0		0.501131	R_Y	0
0.309217	P_Y	30		0.352471	R_Y	3		0.324842	R_Y	3
0.345994	P_Y	30		0.288446	R_Y	3		0.289843	R_Y	3
0.876387	P_R	30		0.358846	R_Y	3		0.318001	R_Y	3
0.910225	P_R	30		0.34827	R_Y	3		0.363075	R_Y	3
0.884041	P_R	30		0.172545	R_Y	9		0.278767	R_Y	9
0.622222	R_Y	0		0.220879	R_Y	9		0.226835	R_Y	9
0.625095	R_Y	0		0.180041	R_Y	9		0.257345	R_Y	9
0.717902	R_Y	0		0.19505	R_Y	9		0.2801	R_Y	9
0.501131	R_Y	0		0.263352	R_Y	18		0.655542	R_Y	18
0.452352	P_Y	0		0.259295	R_Y	18		0.154841	R_Y	18
0.453658	P_Y	0		0.165331	R_Y	18		0.681474	R_Y	18
0.430951	P_Y	0		0.233961	R_Y	18		0.481353	R_Y	18
0.400529	P_Y	0		0.18063	R_Y	30		0.162624	R_Y	30
0.980868	P_R	0		0.191902	R_Y	30		0.159726	R_Y	30
0.982069	P_R	0		0.127919	R_Y	30		0.151107	R_Y	30
0.971822	P_R	0		0.221414	R_Y	30		0.120055	R_Y	30
0.968422	P_R	0		0.452352	P_Y	0		0.452352	P_Y	0
0.714496	R_Y	3		0.453658	P_Y	0		0.453658	P_Y	0
0.710871	R_Y	3		0.430951	P_Y	0		0.430951	P_Y	0
0.791846	R_Y	3		0.400529	P_Y	0		0.400529	P_Y	0
0.745967	R_Y	3		0.276914	P_Y	3		0.334159	P_Y	3
0.388077	P_Y	3		0.257325	P_Y	3		0.228852	P_Y	3
0.452818	P_Y	3		0.210686	P_Y	3		0.330367	P_Y	3
0.416289	P_Y	3		0.274289	P_Y	9		0.321563	P_Y	3
0.424855	P_Y	3		0.344921	P_Y	9		0.168262	P_Y	9
0.981239	P_R	3		0.276541	P_Y	9		0.134327	P_Y	9
0.975156	P_R	3		0.325941	P_Y	9		0.190981	P_Y	9
0.913307	P_R	3		0.14967	P_Y	18		0.223506	P_Y	9
0.960918	P_R	3		0.110009	P_Y	18		0.612786	P_Y	18
0.610272	R_Y	9		0.0450051	P_Y	18		0.0186689	P_Y	18
0.577174	R_Y	9		0.075232	P_Y	18		0.623504	P_Y	18
0.634574	R_Y	9		0.139436	P_Y	30		0.404915	P_Y	18
0.597339	R_Y	9		0.107733	P_Y	30		0.127137	P_Y	30
0.411023	P_Y	9		0.0832348	P_Y	30		0.238064	P_Y	30
0.416602	P_Y	9		0.980868	P_R	0		0.168649	P_Y	30
0.382593	P_Y	9		0.982069	P_R	0		0.196309	P_Y	30
0.422645	P_Y	9		0.971822	P_R	0		0.980868	P_R	0
0.8998	P_R	9		0.968422	P_R	0		0.982069	P_R	0
0.887356	P_R	9		0.537159	P_R	3		0.971822	P_R	0
0.952953	P_R	9		0.458372	P_R	3		0.968422	P_R	0
0.926855	P_R	9		0.479796	P_R	3		0.545047	P_R	3
0.543456	R_Y	18		0.503354	P_R	3		0.439838	P_R	3
0.609415	R_Y	18		0.382739	P_R	9		0.542293	P_R	3
0.515636	R_Y	18		0.469298	P_R	9		0.582542	P_R	3
0.490621	R_Y	18		0.373082	P_R	9		0.37499	P_R	9
0.316069	P_Y	18		0.441554	P_R	9		0.302019	P_R	9
0.395401	P_Y	18		0.17283	P_R	18		0.378783	P_R	9
0.410122	P_Y	18		0.169867	P_R	18		0.42686	P_R	9
0.472668	P_Y	18		0.15304	P_R	18		0.171527	P_R	18
0.832649	P_R	18		0.18636	P_R	18		0.158347	P_R	18
0.929738	P_R	18		0.26721	P_R	30		0.202398	P_R	18
0.909068	P_R	18		0.248466	P_R	30		0.197653	P_R	18
0.926115	P_R	18		0.186484	P_R	30		0.241288	P_R	30
				0.276871	P_R	30		0.365182	P_R	30
								0.297332	P_R	30
								0.303317	P_R	30
DBHB				DBHB&7D-2				DBHB&H8				DBHB&7D-2&H8
Distance	Group	Time		Distance	Group	Time		Distance	Group	Time		Distance	Group	Time
0.622222	R_Y	0		0.622222	R_Y	0		0.622222	R_Y	0		0.622222	R_Y	0
0.625095	R_Y	0		0.625095	R_Y	0		0.625095	R_Y	0		0.625095	R_Y	0
0.717902	R_Y	0		0.717902	R_Y	0		0.717902	R_Y	0		0.717902	R_Y	0
0.501131	R_Y	0		0.501131	R_Y	0		0.501131	R_Y	0		0.501131	R_Y	0
0.62006	R_Y	3		0.360985	R_Y	3		0.422841	R_Y	3		0.365257	R_Y	3
0.65146	R_Y	3		0.452283	R_Y	3		0.395164	R_Y	3		0.401951	R_Y	3
0.652905	R_Y	3		0.412739	R_Y	3		0.424565	R_Y	3		0.393538	R_Y	3
0.554706	R_Y	3		0.390704	R_Y	3		0.436786	R_Y	3		0.362213	R_Y	3
0.555643	R_Y	9		0.386705	R_Y	9		0.369117	R_Y	9		0.323112	R_Y	9
0.379659	R_Y	9		0.389574	R_Y	9		0.385135	R_Y	9		0.326224	R_Y	9
0.537141	R_Y	9		0.3754	R_Y	9		0.384494	R_Y	9		0.306304	R_Y	9
0.550623	R_Y	18		0.35975	R_Y	9		0.4009	R_Y	9		0.329727	R_Y	9
0.494494	R_Y	18		0.313538	R_Y	18		0.308668	R_Y	18		0.282991	R_Y	18
0.477631	R_Y	18		0.333932	R_Y	18		0.35851	R_Y	18		0.22439	R_Y	18
0.501819	R_Y	18		0.331936	R_Y	18		0.380532	R_Y	18		0.249859	R_Y	18
0.556383	R_Y	30		0.310704	R_Y	18		0.432503	R_Y	18		0.552197	R_Y	18
0.574107	R_Y	30		0.197351	R_Y	30		0.452352	P_Y	0		0.544105	R_Y	30
0.6393	R_Y	30		0.221984	R_Y	30		0.453658	P_Y	0		0.575623	R_Y	30
0.537609	R_Y	30		0.192716	R_Y	30		0.430951	P_Y	0		0.637188	R_Y	30
0.452352	P_Y	0		0.200396	R_Y	30		0.400529	P_Y	0		0.212029	R_Y	30
0.453658	P_Y	0		0.452352	P_Y	0		0.521391	P_Y	3		0.452352	P_Y	0
0.430951	P_Y	0		0.453658	P_Y	0		0.521164	P_Y	3		0.453658	P_Y	0
0.400529	P_Y	0		0.430951	P_Y	0		0.526072	P_Y	3		0.430951	P_Y	0
0.415468	P_Y	3		0.400529	P_Y	0		0.53334	P_Y	3		0.400529	P_Y	0
0.408616	P_Y	3		0.360861	P_Y	3		0.452207	P_Y	9		0.323307	P_Y	3
0.410334	P_Y	3		0.396148	P_Y	3		0.465695	P_Y	9		0.289043	P_Y	3
0.452243	P_Y	3		0.336974	P_Y	3		0.419406	P_Y	9		0.258555	P_Y	3
0.465562	P_Y	9		0.326144	P_Y	3		0.460973	P_Y	9		0.365868	P_Y	3
0.445392	P_Y	9		0.20964	P_Y	9		0.545201	P_Y	18		0.154672	P_Y	9
0.42748	P_Y	9		0.202874	P_Y	9		0.454205	P_Y	18		0.193124	P_Y	9
0.445359	P_Y	9		0.181722	P_Y	9		0.427747	P_Y	18		0.154966	P_Y	9
0.393848	P_Y	18		0.180817	P_Y	9		0.395336	P_Y	18		0.203239	P_Y	9
0.323439	P_Y	18		0.249318	P_Y	18		0.980868	P_R	0		0.153967	P_Y	18
0.3731	P_Y	18		0.255229	P_Y	18		0.982069	P_R	0		0.131227	P_Y	18
0.411306	P_Y	18		0.299298	P_Y	18		0.971822	P_R	0		0.186949	P_Y	18
0.310075	P_Y	30		0.215456	P_Y	18		0.968422	P_R	0		0.15442	P_Y	18
0.483739	P_Y	30		0.25458	P_Y	30		0.856379	P_R	3		0.701913	P_Y	30
0.226257	P_Y	30		0.107518	P_Y	30		0.860684	P_R	3		0.589372	P_Y	30
0.486304	P_Y	30		0.123613	P_Y	30		0.85682	P_R	3		0.656835	P_Y	30
0.980868	P_R	0		0.980868	P_R	0		0.869779	P_R	3		0.720994	P_Y	30
0.982069	P_R	0		0.982069	P_R	0		0.727666	P_R	9		0.980868	P_R	0
0.971822	P_R	0		0.971822	P_R	0		0.718348	P_R	9		0.982069	P_R	0
0.968422	P_R	0		0.968422	P_R	0		0.71727	P_R	9		0.971822	P_R	0
0.937354	P_R	3		0.671308	P_R	3		0.776774	P_R	9		0.968422	P_R	0
0.951649	P_R	3		0.676594	P_R	3		0.725901	P_R	18		0.627093	P_R	3
0.946468	P_R	3		0.628318	P_R	3		0.733961	P_R	18		0.573608	P_R	3
0.944988	P_R	3		0.606425	P_R	3		0.745886	P_R	18		0.583231	P_R	3
0.781488	P_R	9		0.52217	P_R	9		0.730702	P_R	18		0.655706	P_R	3
0.752461	P_R	9		0.509077	P_R	9						0.466479	P_R	9
0.825933	P_R	9		0.507941	P_R	9						0.43971	P_R	9
0.802936	P_R	9		0.45108	P_R	9						0.458441	P_R	9
0.821831	P_R	18		0.439512	P_R	18						0.45436	P_R	9
0.771785	P_R	18		0.450198	P_R	18						0.419783	P_R	18
0.755609	P_R	18		0.486736	P_R	18						0.363688	P_R	18
0.820362	P_R	18		0.419096	P_R	18						0.416273	P_R	18
0.644526	P_R	30		0.309081	P_R	30						0.404584	P_R	18
0.769822	P_R	30		0.256944	P_R	30						0.19592	P_R	30
0.715582	P_R	30		0.245268	P_R	30						0.229613	P_R	30
0.775797	P_R	30		0.264776	P_R	30						0.222176	P_R	30
												0.206876	P_R	30

## Sheet: Fig.4
Fig.4a
Sample_ID	PC1	PC2
0d_P_3_1	11892.3	1672.35
0d_P_3_2	12580.7	1570.42
0d_P_3_3	12478.9	1674.29
0d_R_3_1	-6216.73	3497.03
0d_R_3_2	-6225.12	3509.13
0d_R_3_3	-7532.6	3747.52
0d_Y_3_1	18156.8	-1459.91
0d_Y_3_2	18480.4	-1386.08
0d_Y_3_3	18214.2	-1410.37
30d_P_3_1	-3020.21	-2365.69
30d_P_3_2	-4551.52	-1580.75
30d_P_3_3	-2731.3	-1322.33
30d_R_3_1	-9928.86	1973.65
30d_R_3_2	-9424.34	2340.91
30d_R_3_3	-9943.48	614.893
30d_Y_3_1	-11246.2	-3747.46
30d_Y_3_2	-10123.7	-3819.34
30d_Y_3_3	-10859.2	-3508.26
Fig.4c
Number of genes coding functional enzymes
EC	R-0 d			R-30 d
3.1.1.1	2266	2262	2172	3756	4002	3978
3.5.1.4	26276	30780	24246	28552	22878	26704
3.5.5.1	1110	1218	1020	1930	2526	2084
3.5.5.4	10	14	8	0	10	10
3.5.5.6	0	0	0	920	1632	944
3.5.5.7	504	508	414	472	382	512
3.5.5.8	130	182	152	180	100	178
4.2.1.84	4052	3826	3404	3494	3008	2984
EC	Y-0 d			Y-30 d
3.1.1.1	790	894	832	8590	7348	7892
3.5.1.4	9210	9300	10318	21824	19526	22538
3.5.5.1	552	616	604	3484	3024	3082
3.5.5.4	0	0	0	0	0	0
3.5.5.6	0	0	0	4810	4554	4272
3.5.5.7	258	242	258	230	196	188
3.5.5.8	2	4	2	2	6	6
4.2.1.84	1076	1098	1068	1022	1086	1090
EC	P-0 d			P-30 d
3.1.1.1	1708	1668	1802	8606	8962	11354
3.5.1.4	15614	15842	16400	19618	24656	29150
3.5.5.1	968	1000	860	988	1882	2682
3.5.5.4	6	2	0	2	2	0
3.5.5.6	0	0	0	500	1060	1842
3.5.5.7	268	278	270	326	436	422
3.5.5.8	12	12	20	0	8	0
4.2.1.84	812	1018	852	568	716	814
Fig.4d
Red soil			Yellow cinnamon soil			Purple soil
	number			number			number
Chlorobi	1		Echinodermata	1		Armatimonadetes	1
Deinococcus-Thermus	1		Latescibacteria	1		Ascomycota	1
Latescibacteria	1		Nitrospirae	1		Basidiomycota	1
Mollusca	1		Planctomycetes	1		Chlorobi	1
Nematoda	1		Spirochaetes	1		Deinococcus-Thermus	1
Nitrospirae	1		Thaumarchaeota	1		Latescibacteria	1
Planctomycetes	1		Unclassified	1		Nitrospirae	1
Unclassified	1		Gemmatimonadetes	2		Planctomycetes	1
Verrucomicrobia	1		Verrucomicrobia	2		Streptophyta	1
Euryarchaeota	2		Candidatus	3		Thaumarchaeota	1
Gemmatimonadetes	2		Euryarchaeota	4		Unclassified	1
Spirochaetes	2		Acidobacteria	7		Verrucomicrobia	1
Streptophyta	2		Bacteroidetes	13		Gemmatimonadetes	2
Ascomycota	2		Cyanobacteria	13		Euryarchaeota	3
Candidatus	5		Chloroflexi	14		Candidatus	5
Bacteroidetes	8		Firmicutes	15		Acidobacteria	7
Cyanobacteria	8		Actinobacteria	73		Cyanobacteria	10
Firmicutes	8		Proteobacteria	114		Bacteroidetes	11
Acidobacteria	9					Firmicutes	13
Chloroflexi	16					Chloroflexi	16
Actinobacteria	76					Actinobacteria	75
Proteobacteria	156					Proteobacteria	143

## Sheet: Fig.5
Fig.5a/b
Purple soil				Yellow cinnamon soil				Red soil
BO	7D-2&X-1	BO&7D-2&X-1		BO	7D-2&X-1	BO&7D-2&X-1		BO	7D-2&X-1	BO&7D-2&X-1
Lysobacter	Halomonas	Lysinibacillus		Pseudoxanthomonas	Comamonas	Chthoniobacter		Halomonas	Comamonas	Comamonas
Halomonas	Pseudogulbenkiania	Paenarthrobacter		Halomonas	Sphingobacterium	Luteimonas		Rhodanobacter	Halomonas	Pseudoxanthomonas
Methylosarcina	Comamonas	Pseudarthrobacter		Pigmentiphaga	Aliihoeflea	Azotobacter		Chujaibacter	Bacillus	Chujaibacter
Methylibium	Lysinibacillus	Sphingobacterium		Comamonas	Bacillus	Halomonas		Acidibacter	Pseudoxanthomonas	Halomonas
Aquabacterium	Sphingobacterium	Bacillus		Shewanella	Luteimonas	Methylomicrobium		Rhizobacter	Rhodanobacter	Pelagibacterium
Geobacter	Pseudarthrobacter	Microcella		Aliihoeflea	Halomonas	Thioalkalispira		Castellaniella	Chujaibacter	Lysinibacillus
Desulfuromonas	Paenarthrobacter	Pelagibacterium		Pelagibacterium	Thauera	Thauera		Anaeromyxobacter	Castellaniella	Bacillus
Novosphingobium	Nesterenkonia	Aliihoeflea		Conexibacter	Leptothrix	Thiobacillus		Geobacter	Aliihoeflea	Sphingobacterium
Rubellimicrobium	Knoellia	Comamonas		Actinomadura	Geothermobacter	Rhizobacter		Rhodomicrobium	Pelagibacterium	Nesterenkonia
Aliihoeflea	Jatrophihabitans	Pseudogulbenkiania		Actinomycetospora	Pelagibacterium	Leptothrix		Aliihoeflea	Methylovirgula	Microcella
Pelagibacterium	Anaerolinea	Halomonas		Micromonospora	Hirschia	Geothermobacter		Pelagibacterium	Sphingobacterium	Aliihoeflea
Microvirga	Solirubrobacter	Anaerolinea		Nesterenkonia	Lysinibacillus	Sphingopyxis		Methylocystis	Sinomonas	Streptacidiphilus
Roseomonas	Mesorhizobium	Solirubrobacter		Microcella	Truepera	Sphingoaurantiacus		Micropepsis	Nesterenkonia	Spirochaeta
Nitrospira	Kribbella	Mesorhizobium		Terrabacter	Pedobacter	Aliihoeflea		Gemmatirosa	Microcella	Anaerolinea
Gemmatimonas	Curvibacter	Kribbella		Curvibacter	Pontibacter	Pelagibacterium		Tumebacillus	Leifsonia	Curvibacter
Staphylococcus	Parviterribacter	Curvibacter		Nordella	Adhaeribacter	Hirschia		Conexibacter	Terrabacter	Ralstonia
Pontibacter	Terrimonas	Parviterribacter		Clostridiumsensustricto	Algoriphagus	Roseomonas		Nesterenkonia	Serinicoccus	Pelomonas
Flavisolibacter	Amycolatopsis	Terrimonas		Ralstonia	Flavisolibacter	Lysinibacillus		Microcella	Lapillicoccus	Catenulispora
Nesterenkonia	Conexibacter	Amycolatopsis		Staphylococcus	Flaviaesturariibacter	Bacillus		Streptacidiphilus	Knoellia	Amycolatopsis
Microcella	Nocardia	Conexibacter		Methylobacillus	Catellatospora	Nitrolancea		Spirochaeta	Flexivirga	Aquicella
Actinotalea	Levilinea	Nocardia		Cutibacterium	Microcella	Herpetosiphon		Anaerolinea	Streptacidiphilus	Leptolinea
Anaerolinea	Chthoniobacter	Levilinea			Luteitalea	Aridibacter		Curvibacter	Spirochaeta	Pajaroellobacter
Solirubrobacter	Fictibacillus	Chthoniobacter			Aridibacter	CandidatusChloroploca		Ralstonia	Anaerolinea	Rhodomicrobium
Mesorhizobium	Defluviicoccus	Fictibacillus			Curvibacter	Ignavibacterium		Pelomonas	Curvibacter	Desulfobacca
Kribbella	Glycomyces	Defluviicoccus			Micromonospora	Sphingobacterium		Catenulispora	Ralstonia	Jatrophihabitans
Curvibacter	Nocardioides	Glycomyces			Rubrobacter	Solitalea		Amycolatopsis	Pelomonas	Acidisoma
Parviterribacter	Actinophytocola	Nocardioides			Nitrospira	Pedobacter		Aquicella	Catenulispora	Reyranella
Terrimonas	Promicromonospora	Actinophytocola			Pseudogulbenkiania	Flavobacterium		Acinetobacter	Amycolatopsis	Bdellovibrio
Amycolatopsis	Skermanella	Lechevalieria			Acinetobacter	Pontibacter		Kribbella	Aquicella	Kitasatospora
Conexibacter	Prevotella	Pseudonocardia			Candidatus Udaeobacter	Adhaeribacter		Leptolinea	Acinetobacter	Pseudolabrys
Nocardia	Archangium	Streptomyces			Streptomyces	Algoriphagus		Pajaroellobacter	Kribbella	Bryobacter
Levilinea	Desulfobacca	Desulfobacca			Acidothermus	Flavisolibacter		Sediminibacterium	Rhodomicrobium	Candidatus Competibacter
Chthoniobacter	Nordella	Nordella			Crenobacter	Flaviaesturariibacter			Desulfobacca	Haliangium
Fictibacillus	Reyranella	Reyranella			Pseudomonas	Dinghuibacter			Jatrophihabitans	Candidatus Solibacter
Defluviicoccus	Sorangium	Sorangium			Conexibacter	Jiangella			Acidisoma	Methylobacterium
Glycomyces	Haliangium	Haliangium				Catelliglobosispora			Reyranella	Actinospica
Nocardioides	Aridibacter	Aridibacter				Catellatospora			Bdellovibrio	Methyloversatilis
Actinophytocola	Pedomicrobium	Pedomicrobium				Nesterenkonia			Kitasatospora	Phenylobacterium
Promicromonospora	Leptolinea	Leptolinea				Microcella			Pseudolabrys	Candidatus Koribacter
Skermanella	Phytohabitans	Phytohabitans				Fodinicola			Bryobacter	Geobacter
Prevotella	Pseudomonas	Pseudomonas				Curvibacter			Candidatus Competibacter	Clostridiumsensustricto
Archangium	Altererythrobacter	Altererythrobacter				Micromonospora			Haliangium	Mycobacterium
Lechevalieria	Paludibaculum	Paludibaculum				Rubrobacter			Candidatus Solibacter	Rhizomicrobium
Pseudonocardia	Blastococcus	Blastococcus				Nitrospira			Methylobacterium	Syntrophorhabdus
Streptomyces	Longilinea	Longilinea				Pseudogulbenkiania			Actinospica	Rhodoplanes
Saccharopolyspora	Mycobacterium	Mycobacterium				Acinetobacter			Methyloversatilis	Ktedonobacter
Micromonospora	Acinetobacter	Acinetobacter				Candidatus Udaeobacter			Phenylobacterium	Pseudonocardia
Treponema	Iamia	Iamia				Streptomyces			Candidatus Koribacter	Acidothermus
Actinomadura	Opitutus	Opitutus				Acidothermus			Geobacter	Thermoanaerobaculum
	Intrasporangium	Intrasporangium				Saccharopolyspora			Clostridiumsensustricto	Nocardia
	Rhodoplanes	Rhodoplanes				Prevotella			Mycobacterium	Syntrophobacter
	Methylocaldum	Methylocaldum				Jatrophihabitans			Rhizomicrobium	Sphingomonas
	Ilumatobacter	Ilumatobacter				Candidatus Methylomirabilis			Syntrophorhabdus	Acidisphaera
	Sulfurifustis	Sulfurifustis				Hamadaea			Rhodoplanes	Planosporangium
	Lysobacter	Lysobacter							Ktedonobacter	Neochlamydia
	Kouleothrix	Kouleothrix							Pseudonocardia	Anaeromyxobacter
	Terrabacter	Terrabacter							Acidothermus	Dyella
	Algoriphagus	Algoriphagus							Terracidiphilus	Bradyrhizobium
	Syntrophobacter	Syntrophobacter							Roseiarcus	Mucilaginibacter
	Nakamurella	Nakamurella							Dactylosporangium	Alicyclobacillus
	Candidatus Chloroploca	Candidatus Chloroploca							Streptomyces	Inquilinus
	Nitrolancea	Nitrolancea							Actinoallomurus	Conexibacter
	Thioalkalispira	Thioalkalispira							Lacunisphaera
	Candidatus Solibacter	Candidatus Solibacter							Kutzneria
	Microvirga	Microvirga							Geothrix
	Clostridiumsensustricto	Clostridiumsensustricto							Candidatus Udaeobacter
	Adhaeribacter	Adhaeribacter							Kineosporia
	Bradyrhizobium	Bradyrhizobium
	Ignavibacterium	Ignavibacterium
	Arenimonas	Arenimonas
	Steroidobacter	Steroidobacter
	Agromyces	Agromyces
	Jiangella	Jiangella
	Chryseolinea	Chryseolinea
	Gaiella	Gaiella
	Thiobacillus	Thiobacillus
	Nannocystis	Nannocystis
	Flavobacterium	Flavobacterium
	Ramlibacter	Ramlibacter
	Novosphingobium	Novosphingobium
	Pseudolabrys	Pseudolabrys
	Bryobacter	Bryobacter
	Aeromicrobium	Aeromicrobium
	Sphingomonas	Sphingomonas
	Rhizocola	Rhizocola
	Parasegetibacter	Parasegetibacter
	Methylosarcina	Methylosarcina
	Candidatus Entotheonella	Candidatus Entotheonella
	Catellatospora	Catellatospora
	Thauera	Thauera
	Geobacter	Geobacter
	Phycicoccus	Phycicoccus
	Gemmatimonas	Gemmatimonas
	Candidatus Udaeobacter	Candidatus Udaeobacter
	Pontibacter	Pontibacter
	Aquicella	Aquicella
	Flaviaesturariibacter	Flaviaesturariibacter
	Phyllobacterium	Phyllobacterium
	Bellilinea	Bellilinea
	Rhodococcus	Rhodococcus
	Nitrospira	Nitrospira
	Acidibacter	Acidibacter
	Pseudorhodoplanes	Pseudorhodoplanes
	Ensifer	Ensifer
	Fodinicola	Fodinicola
	Flavisolibacter	Flavisolibacter
	Neochlamydia	Neochlamydia
	Dongia	Dongia
	Pseudenhygromyxa	Pseudenhygromyxa
	Phenylobacterium	Phenylobacterium
	Bauldia	Bauldia
	Candidatus Alysiosphaera	Candidatus Alysiosphaera
	Stenotrophobacter	Stenotrophobacter
	Ohtaekwangia	Ohtaekwangia
	Ellin	Ellin
	Hirschia	Hirschia
	Dinghuibacter	Dinghuibacter
	Hyphomicrobium	Hyphomicrobium
	Litorilinea	Litorilinea
	Candidatus Xiphinematobacter	Candidatus Xiphinematobacter
	Brevundimonas	Chitinophaga
	Roseomonas	Azoarcus
	Virgisporangium	Herpetosiphon
	Pedobacter	Polycyclovorans
	Galbitalea	Catelliglobosispora
	Methylomicrobium	Bacillus
	Solitalea	Sporichthya
	Roseiflexus	Luteimonas
	Allorhizobium_Neorhizobium_Pararhizobium_Rhizobium	Rhodomicrobium
	Massilia	Desulfovirga
	Leptothrix	Nonomuraea
	Luteitalea	Alloactinosynnema
	Methylocystis	Nitrobacter
	Anaeromyxobacter	Devosia
	Lechevalieriaz
	Aminobacter
	Geothermobacter
	Phaselicystis
	Luedemannella
	Flavihumibacter
	Pajaroellobacter
Fig.5c
P-BO
	Early phase												Late phase
Pseudarthrobacter	0.420757	0.350631	0.245442	0.262973	0.596073	0.473352	0.438289	0.578541	0.718794	0.280505	0.315568	0.192847	1.24474	1.13955	0.736325	1.6129	54.5407	56.6445	34.5898	38.5694
Sphingobacterium	0	0	0	0	0	0	0	0	0	0	0	0	0.823983	0.701262	1.20968	1.19215	0.45582	0.508415	0.490884	0.683731
Bacillus	0.017532	0.017532	0	0	0.017532	0.017532	0	0.017532	0	0	0.017532	0	0.22791	0.525947	0.175316	0.385694	0.035063	0.070126	0.017532	0.035063
Sphingomonas	5.41725	4.59327	3.71669	4.08485	2.29663	2.45442	2.3317	3.20827	1.87588	2.41935	5.6101	1.98107	0	0	0.017532	0	1.03436	0.859046	0.894109	0.929173
Pseudomonas	0.3331	0.280505	0.368163	0.157784	0.070126	0.087658	0.070126	0.035063	0.157784	0.070126	0.175316	0.122721	0.035063	0	0	0	0.017532	0.017532	0.017532	0
Y-BO
	Early phase												Late phase
Sphingobacterium	0	0	0	0	0	0	0	0	0	0	0	0	1.59537	0	0	1.47265	1.38499	2.10379	0	1.0928
Bacillus	0.017532	0.052595	0.017532	0.052595	0	0	0	0.017532	0.017532	0.070126	0.017532	0	0.403226	0.017532	0	0.22791	0.175316	0.350631	0.021914	0.195769
Lysinibacillus	0	0	0	0	0	0	0	0	0	0	0	0	0.017532	0	0	0.105189	0.070126	0.175316	0.005844	0.06136
Acinetobacter	0.035063	0.140252	0.350631	0.771388	0.718794	1.05189	0.052595	0.017532	0.052595	0.070126	0.035063	0.035063	0	0.140252	0.122721	0	0	0.017532	0.0277583	0.046751
Streptomyces	11.0274	8.8885	8.02945	8.41515	3.31346	2.50701	2.10379	2.55961	0.946704	1.71809	2.12132	1.6655	0.508415	0.473352	0.56101	0.385694	0.385694	0.368163	4.44133	0.447055
R-BO
	Early phase												Late phase
Sphingobacterium	0	0	0	0	0	0	0	0	0	0	0	0	1.05189	1.10449	1.03436	1.17461	2.15638	2.36676	2.38429	1.47265
Bacillus	0	0	0	0	0.035063	0	0	0.035063	0	0	0	0	0.210379	0.070126	0.140252	0.035063	0.140252	0.052595	0.245442	0.157784
Lysinibacillus	0	0	0	0	0	0	0	0	0	0	0	0.017532	0	0	0	0	0.122721	0.122721	0.070126	0.070126
Aliihoeflea	0	0	0	0	0	0	0	0	0	0	0	0	0	0	0.298036	0.771388	0	0.017532	0.192847	0
Bradyrhizobium	0.718794	0.683731	1.43759	0.841515	0.648668	0.45582	0.473352	0.508415	0.245442	0.298036	0.45582	0.596073	0.262973	0.262973	0.438289	0.262973	0.280505	0.192847	0.245442	0.22791
P-DBHB
	Early phase												Late phase
Bacillus	0.718794	0.771388	1.12202	0.929173	0.78892	0.613604	0.666199	0.385694	0.525947	0.525947			0.403226	0.385694	0.22791	0.45582	1.98107	1.22721	3.57644	1.82328
Sphingomonas	5.41725	4.59327	3.71669	4.08485	5.48738	5.10168	6.2763	2.73492	8.02945	1.80575			5.46985	5.96073	6.03086	6.18864	13.4993	7.34572	7.83661	8.45021
Nocardioides	7.8892	9.69495	11.413	9.58976	3.90954	8.74825	7.45091	7.45091	5.25947	5.50491			3.12062	3.10309	3.01543	3.26087	1.01683	0.525947	0.876578	1.70056
Streptomyces	0.806452	0.613604	0.981767	0.946704	0.78892	0.753857	0.718794	0.45582	0.508415	0.385694			0.140252	0.385694	0.157784	0.368163	0.052595	0.052595	0.035063	0.105189
Pseudarthrobacter	0.420757	0.350631	0.245442	0.262973	0.350631	0.859046	0.140252	0.578541	0.315568	0.578541			1.87588	1.05189	3.36606	2.08625	9.53717	31.7672	23.4222	19.5126
Y-DBHB
	Early phase												Late phase
Bacillus	1.9986	1.77069	1.42006	1.77069	1.49018	1.31487	1.75316	0.894109	1.08696	0.56101	1.31487		3.57644	2.9979	3.31346	3.08555	41.094	35.6942	39.8317	40.7609
Arthrobacter	0.017532	0	0	0	0.035063	0	0.035063	0.017532	0	0	0		0.035063	0.052595	0.087658	0.122721	0.017532	0.070126	0.087658	0.048212
Streptomyces	11.0274	8.8885	8.02945	8.41515	5.99579	4.6108	4.76858	2.29663	3.2784	2.19144	2.26157		1.40253	1.22721	1.78822	1.6655	0.175316	0.192847	0.052595	0.210379
Pseudomonas	0.78892	0.368163	0.56101	0.859046	0.22791	0.105189	0.192847	0.052595	0.157784	0.192847	0.280505		0.035063	0.035063	0.035063	0.035063	0.0245442	0.22791	0.22791	0.035063
Sinomonas	0.017532	0	0	0	0.070126	0.017532	0.017532	0.035063	0.017532	0.017532	0.035063		0	0	0	0	0	0	0	0
R-DBHB
	Early phase												Late phase
Bacillus	0.210379	0.192847	0.3331	0.192847	0.175316	0.245442	0.175316	0.157784	0.525947	0.753857	0.298036	0.631136	1.01683	1.06943	1.40253	1.10449	9.57223	8.83591	7.85414	8.13464
Arthrobacter	0	0	0	0	0	0	0	0	0	0.017532	0.035063	0	0.070126	0.017532	0.070126	0.035063	0.052595	0.035063	0.17532	0.070126
Pseudarthrobacter	0	0	0	0	0	0	0	0	0	0	0	0	0.070126	0.17532	0	0.070126	0.052595	0.052595	0.052595	0.070126
Achromobacter	0	0	0	0	0	0	0	0	0	0	0	0	0.105189	0.070126	0.017532	0.052595	0.017532	0.052595	0.070126	0.105189
Sphingomonas	1.3324	1.36746	1.77069	0.981767	0.631136	0.631136	0.525947	0.718794	0.578541	0.648668	0.613604	0.613604	0.543478	0.56101	0.631136	0.525947	0.508415	0.368163	0.385694	0.298036

## Sheet: Fig.6
Fig.6c
BO as the core carbon source
Time (h)	X-1 single-culture (lgCFU)			7D-2 single-culture (lgCFU)			X-1 co-culture (lgCFU)			7D-2 co-culture (lgCFU)
0	6.75	6.77	6.7	6.9	6.83	6.79	6.75	6.77	6.7	6.9	6.83	6.79
12	6.73	6.8	6.71	6.92	6.88	6.74	6.79	6.82	6.71	7.07	6.8	6.93
24	6.6	6.58	6.72	6.87	6.76	6.72	6.9	6.93	6.76	7.12	7.27	7.03
36	6.25	6.13	6.37	6.72	6.78	6.7	6.92	6.88	7.01	7.69	7.8	7.63
48	5.6	5.51	5.73	6.63	6.7	6.59	7.25	7.19	7.33	7.92	8.14	7.99
60	5.4	5.32	5.45	6.5	6.41	6.55	7.31	7.22	7.34	8.01	8.13	8.09
72	5.26	5.13	5.44	6.25	6.13	6.43	7.2	7.11	7.29	7.88	7.99	7.9
84	5.12	5.17	5.21	5.9	5.75	6.17	6.9	6.78	7.01	7.75	7.81	7.89
Fig.6d
BRO as the core carbon source
Time (h)	X-1 single-culture (lgCFU)			7D-2 single-culture (lgCFU)			X-1 co-culture (lgCFU)			7D-2 co-culture (lgCFU)
0	6.75	6.77	6.7	6.9	6.83	6.79	6.75	6.77	6.7	6.9	6.83	6.79
12	6.75	6.74	6.71	7.61	7.7	7.53	6.74	6.85	6.68	7.27	7.4	7.39
24	6.7	6.67	6.72	8.01	8.13	7.99	7.13	6.89	6.97	7.87	7.75	7.7
36	6.49	6.32	6.41	8.09	8.17	8.04	7.38	7.25	7.19	8.05	7.93	7.87
48	5.91	5.84	6.07	8.1	8.13	8.07	7.3	7.28	7.17	8.01	7.88	7.86
60	5.55	5.63	5.41	8.03	8.12	8.08	7.1	7.21	6.88	7.9	7.85	7.92
72	5.06	5.13	4.92	7.85	7.99	8.03	6.78	6.71	6.6	7.85	7.76	7.64
84	4.76	4.61	4.84	7.87	7.81	7.7	6.19	6.35	6.17	7.62	7.43	7.21
Fig.6e
X-1 Single-culture
Time (h)	BO (mg/L)			BRO (mg/L)
0	50	50	50	0	0	0
2	30.24	26.04	10.03	0.37	0	10.06
4	18.356	20.09	11.48	24.51	23.97	24.61
6	8.39	6.45	8.69	31.2	37.65	36.13
8	1.28	1.34	2.31	44.77	45.51	45.22
10	1.85	1.79	0.92	47.49	47.49	48.8
Fig.6f
7D-2 Single-culture
Time (h)	BO (mg/L)			BRO (mg/L)
0	50	41.72	50	0	0	0
2	49.46	50	50	0	0	0
4	46.87	50	50	0	0	0
6	44.93	50	50	0	0	0
8	43.84	50	50	0	0	0
10	46.25	50	40.1	0	0	0
Fig.6g
Co-culture
Time (h)	BO (mg/L)			BRO (mg/L)
0	50	49.99	50	0	0	0
2	21.31	15.93	11.97	2.83	0.29	/
4	17.41	14.93	9.87	0.19	10.49	9.97
6	5.19	6.07	6.07	9.27	13.02	12.59
8	0.31	0.44	1.07	12.47	13.76	9.53
10	0.78	0.63	0.43	12.81	3.17	3.19

## Sheet: Fig.7
Fig.7a
P_BO			P_BO+G			P_BO+NH4+			P_BO+NO3-			P_BO+G+NH4+
'Combination'	'TotalBiomass'		'Combination'	'TotalBiomass'		'Combination'	'TotalBiomass'		'Combination'	'TotalBiomass'		'Combination'	'TotalBiomass'
'D2model20211204'	0		'D2model20211204'	0		'D2model20211204'	0		'D2model20211204'	0		'D2model20211204'	0
X1model20211204'	0		X1model20211204'	0		X1model20211204'	0		X1model20211204'	0		X1model20211204'	0
D2model20211204X1model20211204'	11.6677		'D2model20211204X1model20211204'	11.6677		'D2model20211204X1model20211204'	17.7713		'D2model20211204X1model20211204'	11.6677		'D2model20211204X1model20211204'	23.3353
'D2model20211204X1model20211204Ba1modelAdded20211204'	13.3295		'D2model20211204X1model20211204Ba1modelAdded20211204'	13.3295		'D2model20211204X1model20211204Ba1modelAdded20211204'	18.7452		'D2model20211204X1model20211204Ba1modelAdded20211204'	13.3295		'D2model20211204X1model20211204Ba1modelAdded20211204'	26.6589
'D2model20211204X1model20211204E44model20211204'	11.6677		'D2model20211204X1model20211204E44model20211204'	11.6677		'D2model20211204X1model20211204E44model20211204'	17.7713		'D2model20211204X1model20211204E44model20211204'	11.6677		'D2model20211204X1model20211204E44model20211204'	23.3353
'D2model20211204X1model20211204P1model20211204'	11.6677		'D2model20211204X1model20211204P1model20211204'	11.6677		'D2model20211204X1model20211204P1model20211204'	18.3389		'D2model20211204X1model20211204P1model20211204'	18.3389		'D2model20211204X1model20211204P1model20211204'	23.3353
'D2model20211204X1model20211204RW1model20211204'	11.6677		'D2model20211204X1model20211204RW1model20211204'	11.6677		'D2model20211204X1model20211204RW1model20211204'	17.7713		'D2model20211204X1model20211204RW1model20211204'	11.6677		'D2model20211204X1model20211204RW1model20211204'	23.3353
'D2model20211204X1model20211204Y13model20211204'	11.6753		'D2model20211204X1model20211204Y13model20211204'	11.6753		'D2model20211204X1model20211204Y13model20211204'	18.3389		'D2model20211204X1model20211204Y13model20211204'	11.6753		'D2model20211204X1model20211204Y13model20211204'	23.3505
'D2model20211204X1model20211204Ba1modelAdded20211204E44model20211204'	13.3295		'D2model20211204X1model20211204Ba1modelAdded20211204E44model20211204'	13.3295		'D2model20211204X1model20211204Ba1modelAdded20211204E44model20211204'	18.7452		'D2model20211204X1model20211204Ba1modelAdded20211204E44model20211204'	13.3295		'D2model20211204X1model20211204Ba1modelAdded20211204E44model20211204'	26.6589
'D2model20211204X1model20211204Ba1modelAdded20211204P1model20211204'	13.3295		'D2model20211204X1model20211204Ba1modelAdded20211204P1model20211204'	13.3295		'D2model20211204X1model20211204Ba1modelAdded20211204P1model20211204'	18.7452		'D2model20211204X1model20211204Ba1modelAdded20211204P1model20211204'	18.7452		'D2model20211204X1model20211204Ba1modelAdded20211204P1model20211204'	26.6589
'D2model20211204X1model20211204Ba1modelAdded20211204RW1model20211204'	13.3295		'D2model20211204X1model20211204Ba1modelAdded20211204RW1model20211204'	13.3295		'D2model20211204X1model20211204Ba1modelAdded20211204RW1model20211204'	18.7452		'D2model20211204X1model20211204Ba1modelAdded20211204RW1model20211204'	13.3295		'D2model20211204X1model20211204Ba1modelAdded20211204RW1model20211204'	26.6589
'D2model20211204X1model20211204Ba1modelAdded20211204Y13model20211204'	13.3295		'D2model20211204X1model20211204Ba1modelAdded20211204Y13model20211204'	13.3295		'D2model20211204X1model20211204Ba1modelAdded20211204Y13model20211204'	18.7452		'D2model20211204X1model20211204Ba1modelAdded20211204Y13model20211204'	13.3295		'D2model20211204X1model20211204Ba1modelAdded20211204Y13model20211204'	26.6589
'D2model20211204X1model20211204E44model20211204P1model20211204'	11.6677		'D2model20211204X1model20211204E44model20211204P1model20211204'	11.6677		'D2model20211204X1model20211204E44model20211204P1model20211204'	18.3389		'D2model20211204X1model20211204E44model20211204P1model20211204'	18.3389		'D2model20211204X1model20211204E44model20211204P1model20211204'	23.3353
'D2model20211204X1model20211204E44model20211204RW1model20211204'	11.6677		'D2model20211204X1model20211204E44model20211204RW1model20211204'	11.6677		'D2model20211204X1model20211204E44model20211204RW1model20211204'	17.7713		'D2model20211204X1model20211204E44model20211204RW1model20211204'	11.6677		'D2model20211204X1model20211204E44model20211204RW1model20211204'	23.3353
'D2model20211204X1model20211204E44model20211204Y13model20211204'	11.6753		'D2model20211204X1model20211204E44model20211204Y13model20211204'	11.6753		'D2model20211204X1model20211204E44model20211204Y13model20211204'	18.3389		'D2model20211204X1model20211204E44model20211204Y13model20211204'	11.6753		'D2model20211204X1model20211204E44model20211204Y13model20211204'	23.3505
'D2model20211204X1model20211204P1model20211204RW1model20211204'	11.6677		'D2model20211204X1model20211204P1model20211204RW1model20211204'	11.6677		'D2model20211204X1model20211204P1model20211204RW1model20211204'	18.3389		'D2model20211204X1model20211204P1model20211204RW1model20211204'	18.3389		'D2model20211204X1model20211204P1model20211204RW1model20211204'	23.3353
'D2model20211204X1model20211204P1model20211204Y13model20211204'	11.6753		'D2model20211204X1model20211204P1model20211204Y13model20211204'	11.6753		'D2model20211204X1model20211204P1model20211204Y13model20211204'	18.3389		'D2model20211204X1model20211204P1model20211204Y13model20211204'	18.3389		'D2model20211204X1model20211204P1model20211204Y13model20211204'	23.3505
'D2model20211204X1model20211204RW1model20211204Y13model20211204'	11.6753		'D2model20211204X1model20211204RW1model20211204Y13model20211204'	11.6753		'D2model20211204X1model20211204RW1model20211204Y13model20211204'	18.3389		'D2model20211204X1model20211204RW1model20211204Y13model20211204'	11.6753		'D2model20211204X1model20211204RW1model20211204Y13model20211204'	23.3505
'D2model20211204X1model20211204Ba1modelAdded20211204E44model20211204P1model20211204'	13.3295		'D2model20211204X1model20211204Ba1modelAdded20211204E44model20211204P1model20211204'	13.3295		'D2model20211204X1model20211204Ba1modelAdded20211204E44model20211204P1model20211204'	18.7452		'D2model20211204X1model20211204Ba1modelAdded20211204E44model20211204P1model20211204'	18.7452		'D2model20211204X1model20211204Ba1modelAdded20211204E44model20211204P1model20211204'	26.6589
'D2model20211204X1model20211204Ba1modelAdded20211204E44model20211204RW1model20211204'	13.3295		'D2model20211204X1model20211204Ba1modelAdded20211204E44model20211204RW1model20211204'	13.3295		'D2model20211204X1model20211204Ba1modelAdded20211204E44model20211204RW1model20211204'	18.7452		'D2model20211204X1model20211204Ba1modelAdded20211204E44model20211204RW1model20211204'	13.3295		'D2model20211204X1model20211204Ba1modelAdded20211204E44model20211204RW1model20211204'	26.6589
'D2model20211204X1model20211204Ba1modelAdded20211204E44model20211204Y13model20211204'	13.3295		'D2model20211204X1model20211204Ba1modelAdded20211204E44model20211204Y13model20211204'	13.3295		'D2model20211204X1model20211204Ba1modelAdded20211204E44model20211204Y13model20211204'	18.7452		'D2model20211204X1model20211204Ba1modelAdded20211204E44model20211204Y13model20211204'	13.3295		'D2model20211204X1model20211204Ba1modelAdded20211204E44model20211204Y13model20211204'	26.6589
'D2model20211204X1model20211204Ba1modelAdded20211204P1model20211204RW1model20211204'	13.3295		'D2model20211204X1model20211204Ba1modelAdded20211204P1model20211204RW1model20211204'	13.3295		'D2model20211204X1model20211204Ba1modelAdded20211204P1model20211204RW1model20211204'	18.7452		'D2model20211204X1model20211204Ba1modelAdded20211204P1model20211204RW1model20211204'	18.7452		'D2model20211204X1model20211204Ba1modelAdded20211204P1model20211204RW1model20211204'	26.6589
'D2model20211204X1model20211204Ba1modelAdded20211204P1model20211204Y13model20211204'	13.3295		'D2model20211204X1model20211204Ba1modelAdded20211204P1model20211204Y13model20211204'	13.3295		'D2model20211204X1model20211204Ba1modelAdded20211204P1model20211204Y13model20211204'	18.7452		'D2model20211204X1model20211204Ba1modelAdded20211204P1model20211204Y13model20211204'	18.7452		'D2model20211204X1model20211204Ba1modelAdded20211204P1model20211204Y13model20211204'	26.6589
'D2model20211204X1model20211204Ba1modelAdded20211204RW1model20211204Y13model20211204'	13.3295		'D2model20211204X1model20211204Ba1modelAdded20211204RW1model20211204Y13model20211204'	13.3295		'D2model20211204X1model20211204Ba1modelAdded20211204RW1model20211204Y13model20211204'	18.7452		'D2model20211204X1model20211204Ba1modelAdded20211204RW1model20211204Y13model20211204'	13.3295		'D2model20211204X1model20211204Ba1modelAdded20211204RW1model20211204Y13model20211204'	26.6589
'D2model20211204X1model20211204E44model20211204P1model20211204RW1model20211204'	11.6677		'D2model20211204X1model20211204E44model20211204P1model20211204RW1model20211204'	11.6677		'D2model20211204X1model20211204E44model20211204P1model20211204RW1model20211204'	18.3389		'D2model20211204X1model20211204E44model20211204P1model20211204RW1model20211204'	18.3389		'D2model20211204X1model20211204E44model20211204P1model20211204RW1model20211204'	23.3353
'D2model20211204X1model20211204E44model20211204P1model20211204Y13model20211204'	11.6753		'D2model20211204X1model20211204E44model20211204P1model20211204Y13model20211204'	11.6753		'D2model20211204X1model20211204E44model20211204P1model20211204Y13model20211204'	18.3389		'D2model20211204X1model20211204E44model20211204P1model20211204Y13model20211204'	18.3389		'D2model20211204X1model20211204E44model20211204P1model20211204Y13model20211204'	23.3505
'D2model20211204X1model20211204E44model20211204RW1model20211204Y13model20211204'	11.6753		'D2model20211204X1model20211204E44model20211204RW1model20211204Y13model20211204'	11.6753		'D2model20211204X1model20211204E44model20211204RW1model20211204Y13model20211204'	18.3389		'D2model20211204X1model20211204E44model20211204RW1model20211204Y13model20211204'	11.6753		'D2model20211204X1model20211204E44model20211204RW1model20211204Y13model20211204'	23.3505
'D2model20211204X1model20211204P1model20211204RW1model20211204Y13model20211204'	11.6753		'D2model20211204X1model20211204P1model20211204RW1model20211204Y13model20211204'	11.6753		'D2model20211204X1model20211204P1model20211204RW1model20211204Y13model20211204'	18.3389		'D2model20211204X1model20211204P1model20211204RW1model20211204Y13model20211204'	18.3389		'D2model20211204X1model20211204P1model20211204RW1model20211204Y13model20211204'	23.3505
'D2model20211204X1model20211204Ba1modelAdded20211204E44model20211204P1model20211204RW1model20211204'	13.3295		'D2model20211204X1model20211204Ba1modelAdded20211204E44model20211204P1model20211204RW1model20211204'	13.3295		'D2model20211204X1model20211204Ba1modelAdded20211204E44model20211204P1model20211204RW1model20211204'	18.7452		'D2model20211204X1model20211204Ba1modelAdded20211204E44model20211204P1model20211204RW1model20211204'	18.7452		'D2model20211204X1model20211204Ba1modelAdded20211204E44model20211204P1model20211204RW1model20211204'	26.6589
'D2model20211204X1model20211204Ba1modelAdded20211204E44model20211204P1model20211204Y13model20211204'	13.3295		'D2model20211204X1model20211204Ba1modelAdded20211204E44model20211204P1model20211204Y13model20211204'	13.3295		'D2model20211204X1model20211204Ba1modelAdded20211204E44model20211204P1model20211204Y13model20211204'	18.7452		'D2model20211204X1model20211204Ba1modelAdded20211204E44model20211204P1model20211204Y13model20211204'	18.7452		'D2model20211204X1model20211204Ba1modelAdded20211204E44model20211204P1model20211204Y13model20211204'	26.6589
'D2model20211204X1model20211204Ba1modelAdded20211204E44model20211204RW1model20211204Y13model20211204'	13.3295		'D2model20211204X1model20211204Ba1modelAdded20211204E44model20211204RW1model20211204Y13model20211204'	13.3295		'D2model20211204X1model20211204Ba1modelAdded20211204E44model20211204RW1model20211204Y13model20211204'	18.7452		'D2model20211204X1model20211204Ba1modelAdded20211204E44model20211204RW1model20211204Y13model20211204'	13.3295		'D2model20211204X1model20211204Ba1modelAdded20211204E44model20211204RW1model20211204Y13model20211204'	26.6589
'D2model20211204X1model20211204Ba1modelAdded20211204P1model20211204RW1model20211204Y13model20211204'	13.3295		'D2model20211204X1model20211204Ba1modelAdded20211204P1model20211204RW1model20211204Y13model20211204'	13.3295		'D2model20211204X1model20211204Ba1modelAdded20211204P1model20211204RW1model20211204Y13model20211204'	18.7452		'D2model20211204X1model20211204Ba1modelAdded20211204P1model20211204RW1model20211204Y13model20211204'	18.7452		'D2model20211204X1model20211204Ba1modelAdded20211204P1model20211204RW1model20211204Y13model20211204'	26.6589
'D2model20211204X1model20211204E44model20211204P1model20211204RW1model20211204Y13model20211204'	11.6753		'D2model20211204X1model20211204E44model20211204P1model20211204RW1model20211204Y13model20211204'	11.6753		'D2model20211204X1model20211204E44model20211204P1model20211204RW1model20211204Y13model20211204'	18.3389		'D2model20211204X1model20211204E44model20211204P1model20211204RW1model20211204Y13model20211204'	18.3389		'D2model20211204X1model20211204E44model20211204P1model20211204RW1model20211204Y13model20211204'	23.3505
'D2model20211204X1model20211204Ba1modelAdded20211204E44model20211204P1model20211204RW1model20211204Y13model20211204'	13.3295		'D2model20211204X1model20211204Ba1modelAdded20211204E44model20211204P1model20211204RW1model20211204Y13model20211204'	13.3295		'D2model20211204X1model20211204Ba1modelAdded20211204E44model20211204P1model20211204RW1model20211204Y13model20211204'	18.7452		'D2model20211204X1model20211204Ba1modelAdded20211204E44model20211204P1model20211204RW1model20211204Y13model20211204'	18.7452		'D2model20211204X1model20211204Ba1modelAdded20211204E44model20211204P1model20211204RW1model20211204Y13model20211204'	26.6589
Y_BO			Y_BO+G			Y_BO+NH4+			Y_BO+NO3-			Y_BO+G+NH4+
'Combination'	'TotalBiomass'		'Combination'	'TotalBiomass'		Combination	TotalBiomass		'Combination'	'TotalBiomass'		'Combination'	'TotalBiomass'
'D2model20211204'	0		'D2model20211204'	0		D2model20211204	0		'D2model20211204'	0		'D2model20211204'	0
X1model20211204'	0		X1model20211204'	0		X1model20211204'	0		X1model20211204'	0		X1model20211204'	0
'D2model20211204X1model20211204'	11.6677		'D2model20211204X1model20211204'	11.6677		D2model20211204X1model20211204	17.7713		'D2model20211204X1model20211204'	11.6677		'D2model20211204X1model20211204'	23.3353
'D2model20211204X1model20211204Ba1modelAdded20211204'	13.3295		'D2model20211204X1model20211204Ba1modelAdded20211204'	13.3295		D2model20211204X1model20211204Ba1modelAdded20211204	18.7452		'D2model20211204X1model20211204Ba1modelAdded20211204'	13.3295		'D2model20211204X1model20211204Ba1modelAdded20211204'	26.6589
'D2model20211204X1model20211204E44model20211204'	11.6677		'D2model20211204X1model20211204E44model20211204'	11.6677		D2model20211204X1model20211204E44model20211204	17.7713		'D2model20211204X1model20211204E44model20211204'	11.6677		'D2model20211204X1model20211204E44model20211204'	23.3353
'D2model20211204X1model20211204Lm5model20211204'	13.3295		'D2model20211204X1model20211204Lm5model20211204'	13.3295		D2model20211204X1model20211204Lm5model20211204	18.7452		'D2model20211204X1model20211204Lm5model20211204'	13.3295		'D2model20211204X1model20211204Lm5model20211204'	26.6589
'D2model20211204X1model20211204NRRLmodel20211204'	11.6753		'D2model20211204X1model20211204NRRLmodel20211204'	11.6753		D2model20211204X1model20211204NRRLmodel20211204	18.3389		'D2model20211204X1model20211204NRRLmodel20211204'	11.6753		'D2model20211204X1model20211204NRRLmodel20211204'	23.3505
'D2model20211204X1model20211204Ag3modelAdded20211204'	11.6677		'D2model20211204X1model20211204Ag3modelAdded20211204'	11.6677		D2model20211204X1model20211204Ag3modelAdded20211204	18.3389		'D2model20211204X1model20211204Ag3modelAdded20211204'	11.6677		'D2model20211204X1model20211204Ag3modelAdded20211204'	23.3353
'D2model20211204X1model20211204Ba1modelAdded20211204E44model20211204'	13.3295		'D2model20211204X1model20211204Ba1modelAdded20211204E44model20211204'	13.3295		D2model20211204X1model20211204Ba1modelAdded20211204E44model20211204	18.7452		'D2model20211204X1model20211204Ba1modelAdded20211204E44model20211204'	13.3295		'D2model20211204X1model20211204Ba1modelAdded20211204E44model20211204'	26.6589
'D2model20211204X1model20211204Ba1modelAdded20211204Lm5model20211204'	13.3295		'D2model20211204X1model20211204Ba1modelAdded20211204Lm5model20211204'	13.3295		D2model20211204X1model20211204Ba1modelAdded20211204Lm5model20211204	18.7452		'D2model20211204X1model20211204Ba1modelAdded20211204Lm5model20211204'	13.3295		'D2model20211204X1model20211204Ba1modelAdded20211204Lm5model20211204'	26.6589
'D2model20211204X1model20211204Ba1modelAdded20211204NRRLmodel20211204'	13.3295		'D2model20211204X1model20211204Ba1modelAdded20211204NRRLmodel20211204'	13.3295		D2model20211204X1model20211204Ba1modelAdded20211204NRRLmodel20211204	18.7452		'D2model20211204X1model20211204Ba1modelAdded20211204NRRLmodel20211204'	13.3295		'D2model20211204X1model20211204Ba1modelAdded20211204NRRLmodel20211204'	26.6589
'D2model20211204X1model20211204Ba1modelAdded20211204Ag3modelAdded20211204'	13.3295		'D2model20211204X1model20211204Ba1modelAdded20211204Ag3modelAdded20211204'	13.3295		D2model20211204X1model20211204Ba1modelAdded20211204Ag3modelAdded20211204	18.7452		'D2model20211204X1model20211204Ba1modelAdded20211204Ag3modelAdded20211204'	13.3295		'D2model20211204X1model20211204Ba1modelAdded20211204Ag3modelAdded20211204'	26.6589
'D2model20211204X1model20211204E44model20211204Lm5model20211204'	13.3295		'D2model20211204X1model20211204E44model20211204Lm5model20211204'	13.3295		D2model20211204X1model20211204E44model20211204Lm5model20211204	18.7452		'D2model20211204X1model20211204E44model20211204Lm5model20211204'	13.3295		'D2model20211204X1model20211204E44model20211204Lm5model20211204'	26.6589
'D2model20211204X1model20211204E44model20211204NRRLmodel20211204'	11.6753		'D2model20211204X1model20211204E44model20211204NRRLmodel20211204'	11.6753		D2model20211204X1model20211204E44model20211204NRRLmodel20211204	18.3389		'D2model20211204X1model20211204E44model20211204NRRLmodel20211204'	11.6753		'D2model20211204X1model20211204E44model20211204NRRLmodel20211204'	23.3505
'D2model20211204X1model20211204E44model20211204Ag3modelAdded20211204'	11.6677		'D2model20211204X1model20211204E44model20211204Ag3modelAdded20211204'	11.6677		D2model20211204X1model20211204E44model20211204Ag3modelAdded20211204	18.3389		'D2model20211204X1model20211204E44model20211204Ag3modelAdded20211204'	11.6677		'D2model20211204X1model20211204E44model20211204Ag3modelAdded20211204'	23.3353
'D2model20211204X1model20211204Lm5model20211204NRRLmodel20211204'	13.3295		'D2model20211204X1model20211204Lm5model20211204NRRLmodel20211204'	13.3295		D2model20211204X1model20211204Lm5model20211204NRRLmodel20211204	18.7452		'D2model20211204X1model20211204Lm5model20211204NRRLmodel20211204'	13.3295		'D2model20211204X1model20211204Lm5model20211204NRRLmodel20211204'	26.6589
'D2model20211204X1model20211204Lm5model20211204Ag3modelAdded20211204'	13.3295		'D2model20211204X1model20211204Lm5model20211204Ag3modelAdded20211204'	13.3295		D2model20211204X1model20211204Lm5model20211204Ag3modelAdded20211204	18.9384		'D2model20211204X1model20211204Lm5model20211204Ag3modelAdded20211204'	13.3295		'D2model20211204X1model20211204Lm5model20211204Ag3modelAdded20211204'	26.6589
'D2model20211204X1model20211204NRRLmodel20211204Ag3modelAdded20211204'	11.6753		'D2model20211204X1model20211204NRRLmodel20211204Ag3modelAdded20211204'	11.6753		D2model20211204X1model20211204NRRLmodel20211204Ag3modelAdded20211204	18.3389		'D2model20211204X1model20211204NRRLmodel20211204Ag3modelAdded20211204'	11.6753		'D2model20211204X1model20211204NRRLmodel20211204Ag3modelAdded20211204'	23.3505
'D2model20211204X1model20211204Ba1modelAdded20211204E44model20211204Lm5model20211204'	13.3295		'D2model20211204X1model20211204Ba1modelAdded20211204E44model20211204Lm5model20211204'	13.3295		D2model20211204X1model20211204Ba1modelAdded20211204E44model20211204Lm5model20211204	18.7452		'D2model20211204X1model20211204Ba1modelAdded20211204E44model20211204Lm5model20211204'	13.3295		'D2model20211204X1model20211204Ba1modelAdded20211204E44model20211204Lm5model20211204'	26.6589
'D2model20211204X1model20211204Ba1modelAdded20211204E44model20211204NRRLmodel20211204'	13.3295		'D2model20211204X1model20211204Ba1modelAdded20211204E44model20211204NRRLmodel20211204'	13.3295		D2model20211204X1model20211204Ba1modelAdded20211204E44model20211204NRRLmodel20211204	18.7452		'D2model20211204X1model20211204Ba1modelAdded20211204E44model20211204NRRLmodel20211204'	13.3295		'D2model20211204X1model20211204Ba1modelAdded20211204E44model20211204NRRLmodel20211204'	26.6589
'D2model20211204X1model20211204Ba1modelAdded20211204E44model20211204Ag3modelAdded20211204'	13.3295		'D2model20211204X1model20211204Ba1modelAdded20211204E44model20211204Ag3modelAdded20211204'	13.3295		D2model20211204X1model20211204Ba1modelAdded20211204E44model20211204Ag3modelAdded20211204	18.7452		'D2model20211204X1model20211204Ba1modelAdded20211204E44model20211204Ag3modelAdded20211204'	13.3295		'D2model20211204X1model20211204Ba1modelAdded20211204E44model20211204Ag3modelAdded20211204'	26.6589
'D2model20211204X1model20211204Ba1modelAdded20211204Lm5model20211204NRRLmodel20211204'	13.3295		'D2model20211204X1model20211204Ba1modelAdded20211204Lm5model20211204NRRLmodel20211204'	13.3295		D2model20211204X1model20211204Ba1modelAdded20211204Lm5model20211204NRRLmodel20211204	18.7452		'D2model20211204X1model20211204Ba1modelAdded20211204Lm5model20211204NRRLmodel20211204'	13.3295		'D2model20211204X1model20211204Ba1modelAdded20211204Lm5model20211204NRRLmodel20211204'	26.6589
'D2model20211204X1model20211204Ba1modelAdded20211204Lm5model20211204Ag3modelAdded20211204'	13.3295		'D2model20211204X1model20211204Ba1modelAdded20211204Lm5model20211204Ag3modelAdded20211204'	13.3295		D2model20211204X1model20211204Ba1modelAdded20211204Lm5model20211204Ag3modelAdded20211204	18.9384		'D2model20211204X1model20211204Ba1modelAdded20211204Lm5model20211204Ag3modelAdded20211204'	13.3295		'D2model20211204X1model20211204Ba1modelAdded20211204Lm5model20211204Ag3modelAdded20211204'	26.6589
'D2model20211204X1model20211204Ba1modelAdded20211204NRRLmodel20211204Ag3modelAdded20211204'	13.3295		'D2model20211204X1model20211204Ba1modelAdded20211204NRRLmodel20211204Ag3modelAdded20211204'	13.3295		D2model20211204X1model20211204Ba1modelAdded20211204NRRLmodel20211204Ag3modelAdded20211204	18.7452		'D2model20211204X1model20211204Ba1modelAdded20211204NRRLmodel20211204Ag3modelAdded20211204'	13.3295		'D2model20211204X1model20211204Ba1modelAdded20211204NRRLmodel20211204Ag3modelAdded20211204'	26.6589
'D2model20211204X1model20211204E44model20211204Lm5model20211204NRRLmodel20211204'	13.3295		'D2model20211204X1model20211204E44model20211204Lm5model20211204NRRLmodel20211204'	13.3295		D2model20211204X1model20211204E44model20211204Lm5model20211204NRRLmodel20211204	18.7452		'D2model20211204X1model20211204E44model20211204Lm5model20211204NRRLmodel20211204'	13.3295		'D2model20211204X1model20211204E44model20211204Lm5model20211204NRRLmodel20211204'	26.6589
'D2model20211204X1model20211204E44model20211204Lm5model20211204Ag3modelAdded20211204'	13.3295		'D2model20211204X1model20211204E44model20211204Lm5model20211204Ag3modelAdded20211204'	13.3295		D2model20211204X1model20211204E44model20211204Lm5model20211204Ag3modelAdded20211204	18.9384		'D2model20211204X1model20211204E44model20211204Lm5model20211204Ag3modelAdded20211204'	13.3295		'D2model20211204X1model20211204E44model20211204Lm5model20211204Ag3modelAdded20211204'	26.6589
'D2model20211204X1model20211204E44model20211204NRRLmodel20211204Ag3modelAdded20211204'	11.6753		'D2model20211204X1model20211204E44model20211204NRRLmodel20211204Ag3modelAdded20211204'	11.6753		D2model20211204X1model20211204E44model20211204NRRLmodel20211204Ag3modelAdded20211204	18.3389		'D2model20211204X1model20211204E44model20211204NRRLmodel20211204Ag3modelAdded20211204'	11.6753		'D2model20211204X1model20211204E44model20211204NRRLmodel20211204Ag3modelAdded20211204'	23.3505
'D2model20211204X1model20211204Lm5model20211204NRRLmodel20211204Ag3modelAdded20211204'	13.3295		'D2model20211204X1model20211204Lm5model20211204NRRLmodel20211204Ag3modelAdded20211204'	13.3295		D2model20211204X1model20211204Lm5model20211204NRRLmodel20211204Ag3modelAdded20211204	18.9384		'D2model20211204X1model20211204Lm5model20211204NRRLmodel20211204Ag3modelAdded20211204'	13.3295		'D2model20211204X1model20211204Lm5model20211204NRRLmodel20211204Ag3modelAdded20211204'	26.6589
'D2model20211204X1model20211204Ba1modelAdded20211204E44model20211204Lm5model20211204NRRLmodel20211204'	13.3295		'D2model20211204X1model20211204Ba1modelAdded20211204E44model20211204Lm5model20211204NRRLmodel20211204'	13.3295		D2model20211204X1model20211204Ba1modelAdded20211204E44model20211204Lm5model20211204NRRLmodel20211204	18.7452		'D2model20211204X1model20211204Ba1modelAdded20211204E44model20211204Lm5model20211204NRRLmodel20211204'	13.3295		'D2model20211204X1model20211204Ba1modelAdded20211204E44model20211204Lm5model20211204NRRLmodel20211204'	26.6589
'D2model20211204X1model20211204Ba1modelAdded20211204E44model20211204Lm5model20211204Ag3modelAdded20211204'	13.3295		'D2model20211204X1model20211204Ba1modelAdded20211204E44model20211204Lm5model20211204Ag3modelAdded20211204'	13.3295		D2model20211204X1model20211204Ba1modelAdded20211204E44model20211204Lm5model20211204Ag3modelAdded20211204	18.9384		'D2model20211204X1model20211204Ba1modelAdded20211204E44model20211204Lm5model20211204Ag3modelAdded20211204'	13.3295		'D2model20211204X1model20211204Ba1modelAdded20211204E44model20211204Lm5model20211204Ag3modelAdded20211204'	26.6589
'D2model20211204X1model20211204Ba1modelAdded20211204E44model20211204NRRLmodel20211204Ag3modelAdded20211204'	13.3295		'D2model20211204X1model20211204Ba1modelAdded20211204E44model20211204NRRLmodel20211204Ag3modelAdded20211204'	13.3295		D2model20211204X1model20211204Ba1modelAdded20211204E44model20211204NRRLmodel20211204Ag3modelAdded20211204	18.7452		'D2model20211204X1model20211204Ba1modelAdded20211204E44model20211204NRRLmodel20211204Ag3modelAdded20211204'	13.3295		'D2model20211204X1model20211204Ba1modelAdded20211204E44model20211204NRRLmodel20211204Ag3modelAdded20211204'	26.6589
'D2model20211204X1model20211204Ba1modelAdded20211204Lm5model20211204NRRLmodel20211204Ag3modelAdded20211204'	13.3295		'D2model20211204X1model20211204Ba1modelAdded20211204Lm5model20211204NRRLmodel20211204Ag3modelAdded20211204'	13.3295		D2model20211204X1model20211204Ba1modelAdded20211204Lm5model20211204NRRLmodel20211204Ag3modelAdded20211204	18.9384		'D2model20211204X1model20211204Ba1modelAdded20211204Lm5model20211204NRRLmodel20211204Ag3modelAdded20211204'	13.3295		'D2model20211204X1model20211204Ba1modelAdded20211204Lm5model20211204NRRLmodel20211204Ag3modelAdded20211204'	26.6589
'D2model20211204X1model20211204E44model20211204Lm5model20211204NRRLmodel20211204Ag3modelAdded20211204'	13.3295		'D2model20211204X1model20211204E44model20211204Lm5model20211204NRRLmodel20211204Ag3modelAdded20211204'	13.3295		D2model20211204X1model20211204E44model20211204Lm5model20211204NRRLmodel20211204Ag3modelAdded20211204	18.9384		'D2model20211204X1model20211204E44model20211204Lm5model20211204NRRLmodel20211204Ag3modelAdded20211204'	13.3295		'D2model20211204X1model20211204E44model20211204Lm5model20211204NRRLmodel20211204Ag3modelAdded20211204'	26.6589
'D2model20211204X1model20211204Ba1modelAdded20211204E44model20211204Lm5model20211204NRRLmodel20211204Ag3modelAdded20211204'	13.3295		'D2model20211204X1model20211204Ba1modelAdded20211204E44model20211204Lm5model20211204NRRLmodel20211204Ag3modelAdded20211204'	13.3295		D2model20211204X1model20211204Ba1modelAdded20211204E44model20211204Lm5model20211204NRRLmodel20211204Ag3modelAdded20211204	18.9384		'D2model20211204X1model20211204Ba1modelAdded20211204E44model20211204Lm5model20211204NRRLmodel20211204Ag3modelAdded20211204'	13.3295		'D2model20211204X1model20211204Ba1modelAdded20211204E44model20211204Lm5model20211204NRRLmodel20211204Ag3modelAdded20211204'	26.6589
R_BO			R_BO+G			R_BO+NH4+
'Combination'	'TotalBiomass'		'Combination'	BO+NH4		'Combination'	'TotalBiomass'		'Combination'	'TotalBiomass'		'Combination'	'TotalBiomass'
'D2model20211204'	0		'D2model20211204'	0		'D2model20211204'	0		'D2model20211204'	0		'D2model20211204'	0
X1model20211204'	0		X1model20211204'	0		X1model20211204'	0		X1model20211204'	0		X1model20211204'	0
'D2model20211204X1model20211204'	11.6677		'D2model20211204X1model20211204'	11.6677		'D2model20211204X1model20211204'	17.7713		'D2model20211204X1model20211204'	11.6677		'D2model20211204X1model20211204'	23.3353
'D2model20211204X1model20211204Ba1modelAdded20211204'	13.3295		'D2model20211204X1model20211204Ba1modelAdded20211204'	13.3295		'D2model20211204X1model20211204Ba1modelAdded20211204'	18.7452		'D2model20211204X1model20211204Ba1modelAdded20211204'	13.3295		'D2model20211204X1model20211204Ba1modelAdded20211204'	26.6589
'D2model20211204X1model20211204E44model20211204'	11.6677		'D2model20211204X1model20211204E44model20211204'	11.6677		'D2model20211204X1model20211204E44model20211204'	17.7713		'D2model20211204X1model20211204E44model20211204'	11.6677		'D2model20211204X1model20211204E44model20211204'	23.3353
'D2model20211204X1model20211204BRAmodel20211204'	11.6677		'D2model20211204X1model20211204BRAmodel20211204'	11.6677		'D2model20211204X1model20211204BRAmodel20211204'	17.7713		'D2model20211204X1model20211204BRAmodel20211204'	17.7713		'D2model20211204X1model20211204BRAmodel20211204'	23.3353
'D2model20211204X1model20211204WWmodel20211204'	11.6677		'D2model20211204X1model20211204WWmodel20211204'	11.6677		'D2model20211204X1model20211204WWmodel20211204'	17.7797		'D2model20211204X1model20211204WWmodel20211204'	11.6677		'D2model20211204X1model20211204WWmodel20211204'	23.3353
'D2model20211204X1model20211204Lm5model20211204'	13.3295		'D2model20211204X1model20211204Lm5model20211204'	13.3295		'D2model20211204X1model20211204Lm5model20211204'	18.7452		'D2model20211204X1model20211204Lm5model20211204'	13.3295		'D2model20211204X1model20211204Lm5model20211204'	26.6589
'D2model20211204X1model20211204Ba1modelAdded20211204E44model20211204'	13.3295		'D2model20211204X1model20211204Ba1modelAdded20211204E44model20211204'	13.3295		'D2model20211204X1model20211204Ba1modelAdded20211204E44model20211204'	18.7452		'D2model20211204X1model20211204Ba1modelAdded20211204E44model20211204'	13.3295		'D2model20211204X1model20211204Ba1modelAdded20211204E44model20211204'	26.6589
'D2model20211204X1model20211204Ba1modelAdded20211204BRAmodel20211204'	13.3295		'D2model20211204X1model20211204Ba1modelAdded20211204BRAmodel20211204'	13.3295		'D2model20211204X1model20211204Ba1modelAdded20211204BRAmodel20211204'	18.7452		'D2model20211204X1model20211204Ba1modelAdded20211204BRAmodel20211204'	18.7452		'D2model20211204X1model20211204Ba1modelAdded20211204BRAmodel20211204'	26.6589
'D2model20211204X1model20211204Ba1modelAdded20211204WWmodel20211204'	13.3295		'D2model20211204X1model20211204Ba1modelAdded20211204WWmodel20211204'	13.3295		'D2model20211204X1model20211204Ba1modelAdded20211204WWmodel20211204'	18.7452		'D2model20211204X1model20211204Ba1modelAdded20211204WWmodel20211204'	13.3295		'D2model20211204X1model20211204Ba1modelAdded20211204WWmodel20211204'	26.6589
'D2model20211204X1model20211204Ba1modelAdded20211204Lm5model20211204'	13.3295		'D2model20211204X1model20211204Ba1modelAdded20211204Lm5model20211204'	13.3295		'D2model20211204X1model20211204Ba1modelAdded20211204Lm5model20211204'	18.7452		'D2model20211204X1model20211204Ba1modelAdded20211204Lm5model20211204'	13.3295		'D2model20211204X1model20211204Ba1modelAdded20211204Lm5model20211204'	26.6589
'D2model20211204X1model20211204E44model20211204BRAmodel20211204'	11.6677		'D2model20211204X1model20211204E44model20211204BRAmodel20211204'	11.6677		'D2model20211204X1model20211204E44model20211204BRAmodel20211204'	17.7713		'D2model20211204X1model20211204E44model20211204BRAmodel20211204'	17.7713		'D2model20211204X1model20211204E44model20211204BRAmodel20211204'	23.3353
'D2model20211204X1model20211204E44model20211204WWmodel20211204'	11.6677		'D2model20211204X1model20211204E44model20211204WWmodel20211204'	11.6677		'D2model20211204X1model20211204E44model20211204WWmodel20211204'	17.7797		'D2model20211204X1model20211204E44model20211204WWmodel20211204'	11.6677		'D2model20211204X1model20211204E44model20211204WWmodel20211204'	23.3353
'D2model20211204X1model20211204E44model20211204Lm5model20211204'	13.3295		'D2model20211204X1model20211204E44model20211204Lm5model20211204'	13.3295		'D2model20211204X1model20211204E44model20211204Lm5model20211204'	18.7452		'D2model20211204X1model20211204E44model20211204Lm5model20211204'	13.3295		'D2model20211204X1model20211204E44model20211204Lm5model20211204'	26.6589
'D2model20211204X1model20211204BRAmodel20211204WWmodel20211204'	11.6677		'D2model20211204X1model20211204BRAmodel20211204WWmodel20211204'	11.6677		'D2model20211204X1model20211204BRAmodel20211204WWmodel20211204'	17.7797		'D2model20211204X1model20211204BRAmodel20211204WWmodel20211204'	17.7797		'D2model20211204X1model20211204BRAmodel20211204WWmodel20211204'	23.3353
'D2model20211204X1model20211204BRAmodel20211204Lm5model20211204'	13.3295		'D2model20211204X1model20211204BRAmodel20211204Lm5model20211204'	13.3295		'D2model20211204X1model20211204BRAmodel20211204Lm5model20211204'	18.7452		'D2model20211204X1model20211204BRAmodel20211204Lm5model20211204'	18.7452		'D2model20211204X1model20211204BRAmodel20211204Lm5model20211204'	26.6589
'D2model20211204X1model20211204WWmodel20211204Lm5model20211204'	13.3295		'D2model20211204X1model20211204WWmodel20211204Lm5model20211204'	13.3295		'D2model20211204X1model20211204WWmodel20211204Lm5model20211204'	18.7452		'D2model20211204X1model20211204WWmodel20211204Lm5model20211204'	13.3295		'D2model20211204X1model20211204WWmodel20211204Lm5model20211204'	26.6589
'D2model20211204X1model20211204Ba1modelAdded20211204E44model20211204BRAmodel20211204'	13.3295		'D2model20211204X1model20211204Ba1modelAdded20211204E44model20211204BRAmodel20211204'	13.3295		'D2model20211204X1model20211204Ba1modelAdded20211204E44model20211204BRAmodel20211204'	18.7452		'D2model20211204X1model20211204Ba1modelAdded20211204E44model20211204BRAmodel20211204'	18.7452		'D2model20211204X1model20211204Ba1modelAdded20211204E44model20211204BRAmodel20211204'	26.6589
'D2model20211204X1model20211204Ba1modelAdded20211204E44model20211204WWmodel20211204'	13.3295		'D2model20211204X1model20211204Ba1modelAdded20211204E44model20211204WWmodel20211204'	13.3295		'D2model20211204X1model20211204Ba1modelAdded20211204E44model20211204WWmodel20211204'	18.7452		'D2model20211204X1model20211204Ba1modelAdded20211204E44model20211204WWmodel20211204'	13.3295		'D2model20211204X1model20211204Ba1modelAdded20211204E44model20211204WWmodel20211204'	26.6589
'D2model20211204X1model20211204Ba1modelAdded20211204E44model20211204Lm5model20211204'	13.3295		'D2model20211204X1model20211204Ba1modelAdded20211204E44model20211204Lm5model20211204'	13.3295		'D2model20211204X1model20211204Ba1modelAdded20211204E44model20211204Lm5model20211204'	18.7452		'D2model20211204X1model20211204Ba1modelAdded20211204E44model20211204Lm5model20211204'	13.3295		'D2model20211204X1model20211204Ba1modelAdded20211204E44model20211204Lm5model20211204'	26.6589
'D2model20211204X1model20211204Ba1modelAdded20211204BRAmodel20211204WWmodel20211204'	13.3295		'D2model20211204X1model20211204Ba1modelAdded20211204BRAmodel20211204WWmodel20211204'	13.3295		'D2model20211204X1model20211204Ba1modelAdded20211204BRAmodel20211204WWmodel20211204'	18.7452		'D2model20211204X1model20211204Ba1modelAdded20211204BRAmodel20211204WWmodel20211204'	18.7452		'D2model20211204X1model20211204Ba1modelAdded20211204BRAmodel20211204WWmodel20211204'	26.6589
'D2model20211204X1model20211204Ba1modelAdded20211204BRAmodel20211204Lm5model20211204'	13.3295		'D2model20211204X1model20211204Ba1modelAdded20211204BRAmodel20211204Lm5model20211204'	13.3295		'D2model20211204X1model20211204Ba1modelAdded20211204BRAmodel20211204Lm5model20211204'	18.7452		'D2model20211204X1model20211204Ba1modelAdded20211204BRAmodel20211204Lm5model20211204'	18.7452		'D2model20211204X1model20211204Ba1modelAdded20211204BRAmodel20211204Lm5model20211204'	26.6589
'D2model20211204X1model20211204Ba1modelAdded20211204WWmodel20211204Lm5model20211204'	13.3295		'D2model20211204X1model20211204Ba1modelAdded20211204WWmodel20211204Lm5model20211204'	13.3295		'D2model20211204X1model20211204Ba1modelAdded20211204WWmodel20211204Lm5model20211204'	18.7452		'D2model20211204X1model20211204Ba1modelAdded20211204WWmodel20211204Lm5model20211204'	13.3295		'D2model20211204X1model20211204Ba1modelAdded20211204WWmodel20211204Lm5model20211204'	26.6589
'D2model20211204X1model20211204E44model20211204BRAmodel20211204WWmodel20211204'	11.6677		'D2model20211204X1model20211204E44model20211204BRAmodel20211204WWmodel20211204'	11.6677		'D2model20211204X1model20211204E44model20211204BRAmodel20211204WWmodel20211204'	17.7797		'D2model20211204X1model20211204E44model20211204BRAmodel20211204WWmodel20211204'	17.7797		'D2model20211204X1model20211204E44model20211204BRAmodel20211204WWmodel20211204'	23.3353
'D2model20211204X1model20211204E44model20211204BRAmodel20211204Lm5model20211204'	13.3295		'D2model20211204X1model20211204E44model20211204BRAmodel20211204Lm5model20211204'	13.3295		'D2model20211204X1model20211204E44model20211204BRAmodel20211204Lm5model20211204'	18.7452		'D2model20211204X1model20211204E44model20211204BRAmodel20211204Lm5model20211204'	18.7452		'D2model20211204X1model20211204E44model20211204BRAmodel20211204Lm5model20211204'	26.6589
'D2model20211204X1model20211204E44model20211204WWmodel20211204Lm5model20211204'	13.3295		'D2model20211204X1model20211204E44model20211204WWmodel20211204Lm5model20211204'	13.3295		'D2model20211204X1model20211204E44model20211204WWmodel20211204Lm5model20211204'	18.7452		'D2model20211204X1model20211204E44model20211204WWmodel20211204Lm5model20211204'	13.3295		'D2model20211204X1model20211204E44model20211204WWmodel20211204Lm5model20211204'	26.6589
'D2model20211204X1model20211204BRAmodel20211204WWmodel20211204Lm5model20211204'	13.3295		'D2model20211204X1model20211204BRAmodel20211204WWmodel20211204Lm5model20211204'	13.3295		'D2model20211204X1model20211204BRAmodel20211204WWmodel20211204Lm5model20211204'	18.7452		'D2model20211204X1model20211204BRAmodel20211204WWmodel20211204Lm5model20211204'	18.7452		'D2model20211204X1model20211204BRAmodel20211204WWmodel20211204Lm5model20211204'	26.6589
'D2model20211204X1model20211204Ba1modelAdded20211204E44model20211204BRAmodel20211204WWmodel20211204'	13.3295		'D2model20211204X1model20211204Ba1modelAdded20211204E44model20211204BRAmodel20211204WWmodel20211204'	13.3295		'D2model20211204X1model20211204Ba1modelAdded20211204E44model20211204BRAmodel20211204WWmodel20211204'	18.7452		'D2model20211204X1model20211204Ba1modelAdded20211204E44model20211204BRAmodel20211204WWmodel20211204'	18.7452		'D2model20211204X1model20211204Ba1modelAdded20211204E44model20211204BRAmodel20211204WWmodel20211204'	26.6589
'D2model20211204X1model20211204Ba1modelAdded20211204E44model20211204BRAmodel20211204Lm5model20211204'	13.3295		'D2model20211204X1model20211204Ba1modelAdded20211204E44model20211204BRAmodel20211204Lm5model20211204'	13.3295		'D2model20211204X1model20211204Ba1modelAdded20211204E44model20211204BRAmodel20211204Lm5model20211204'	18.7452		'D2model20211204X1model20211204Ba1modelAdded20211204E44model20211204BRAmodel20211204Lm5model20211204'	18.7452		'D2model20211204X1model20211204Ba1modelAdded20211204E44model20211204BRAmodel20211204Lm5model20211204'	26.6589
'D2model20211204X1model20211204Ba1modelAdded20211204E44model20211204WWmodel20211204Lm5model20211204'	13.3295		'D2model20211204X1model20211204Ba1modelAdded20211204E44model20211204WWmodel20211204Lm5model20211204'	13.3295		'D2model20211204X1model20211204Ba1modelAdded20211204E44model20211204WWmodel20211204Lm5model20211204'	18.7452		'D2model20211204X1model20211204Ba1modelAdded20211204E44model20211204WWmodel20211204Lm5model20211204'	13.3295		'D2model20211204X1model20211204Ba1modelAdded20211204E44model20211204WWmodel20211204Lm5model20211204'	26.6589
'D2model20211204X1model20211204Ba1modelAdded20211204BRAmodel20211204WWmodel20211204Lm5model20211204'	13.3295		'D2model20211204X1model20211204Ba1modelAdded20211204BRAmodel20211204WWmodel20211204Lm5model20211204'	13.3295		'D2model20211204X1model20211204Ba1modelAdded20211204BRAmodel20211204WWmodel20211204Lm5model20211204'	18.7452		'D2model20211204X1model20211204Ba1modelAdded20211204BRAmodel20211204WWmodel20211204Lm5model20211204'	18.7452		'D2model20211204X1model20211204Ba1modelAdded20211204BRAmodel20211204WWmodel20211204Lm5model20211204'	26.6589
'D2model20211204X1model20211204E44model20211204BRAmodel20211204WWmodel20211204Lm5model20211204'	13.3295		'D2model20211204X1model20211204E44model20211204BRAmodel20211204WWmodel20211204Lm5model20211204'	13.3295		'D2model20211204X1model20211204E44model20211204BRAmodel20211204WWmodel20211204Lm5model20211204'	18.7452		'D2model20211204X1model20211204E44model20211204BRAmodel20211204WWmodel20211204Lm5model20211204'	18.7452		'D2model20211204X1model20211204E44model20211204BRAmodel20211204WWmodel20211204Lm5model20211204'	26.6589
'D2model20211204X1model20211204Ba1modelAdded20211204E44model20211204BRAmodel20211204WWmodel20211204Lm5model20211204'	13.3295		'D2model20211204X1model20211204Ba1modelAdded20211204E44model20211204BRAmodel20211204WWmodel20211204Lm5model20211204'	13.3295		'D2model20211204X1model20211204Ba1modelAdded20211204E44model20211204BRAmodel20211204WWmodel20211204Lm5model20211204'	18.7452		'D2model20211204X1model20211204Ba1modelAdded20211204E44model20211204BRAmodel20211204WWmodel20211204Lm5model20211204'	18.7452		'D2model20211204X1model20211204Ba1modelAdded20211204E44model20211204BRAmodel20211204WWmodel20211204Lm5model20211204'	26.6589
Fig.7b
Yellow cinnamon soil					Red soil					Purple soil
Sterilization soil	49.49	49.88	49.695		Sterilization soil	48.85	49.48	49.4		Sterilization soil	42.99	40.92	42.05
D2X1	36.73	37.41	31.97		D2X1	21.33	16.13	6.93		D2X1	16.49	5.34	8.4
D2X1-AG3	5.44	3.7	4.11		D2X1-A8	17.04	39.58	22.88		D2X1-E44	13.11	17.85	13.49
D2X1-B2	8.73	6.6	5.8		D2X1-BR1	6.72	4.42	5.08		D2X1-P1	1.86	3.07	2.32
D2X1-E44	32.12	21.47	24.28		D2X1-E44	20.31	29.56	28.4		D2X1-P56	4.98	7.22	5.46
D2X1-LM5	4.43	2.5	3.34		D2X1-LM5	5.15	3.89	3.94		D2X1-R1	3.01	3.98	2.72
D2X1-P56	4.57	3.46	2.95		D2X1-P56	5.48	4.14	4.2		D2X1-Y13	5.12	7.48	5.65
D2X1-E.coli	42.29	43.58	33.24		D2X1-E.coli	18.31	13.84	15.61		D2X1-E.coli	20.78	14.26	9.57
Fig.7c
No	Name	Residues	Degradation	Groups	Medium	Bio
1	D2X1-BO	44.535	62.349	D2X1	1 10mM BO	10.7601
2	D2X1-BO+600ulNH4	42.7779	59.889	D2X1	2 10mM BO+30mM NH4+	12.8205
3	D2X1-BO+G-200ulNH4	37.5529	52.574	D2X1	3 10mM BO+10mM G+10mM NH4+	34.3407
5	D2X1+P56-BO	20.0521	28.073	D2X1-P56	1 10mM BO	39.8406
6	D2X1+P56-BO+600ulNH4	17.325	24.255	D2X1-P56	2 10mM BO+30mM NH4+	59.761
7	D2X1+P56-BO+G-200ulNH4	16.1657	22.632	D2X1-P56	3 10mM BO+10mM G+10mM NH4+	1177.29
9	D2X1+E44-BO	42.3429	59.28	D2X1-E44	1 10mM BO	40.3226
10	D2X1+E44-BO+600ulNH4	42.5064	59.509	D2X1-E44	2 10mM BO+30mM NH4+	40.8602
11	D2X1+E44-BO+G-200ulNH4	35.9664	50.353	D2X1-E44	3 10mM BO+10mM G+10mM NH4+	51.0753
29	D2X1+AG3-BO	33.8843	47.438	D2X1-AG3	1 10mM BO	147.558
30	D2X1+AG3-BO+600ulNH4	28.0914	39.328	D2X1-AG3	2 10mM BO+30mM NH4+	84.9257
31	D2X1+AG3-BO+G-200ulNH4	22.2393	31.135	D2X1-AG3	3 10mM BO+10mM G+10mM NH4+	318.471
33	D2X1+BR1-BO	29.2957	41.014	D2X1-BR1	1 10mM BO	524.39
34	D2X1+BR1-BO+600ulNH4	22.9543	32.136	D2X1-BR1	2 10mM BO+30mM NH4+	1456.1
35	D2X1+BR1-BO+G-200ulNH4	28.9164	40.483	D2X1-BR1	3 10mM BO+10mM G+10mM NH4+	904.878
41	D2X1+E.coli-BO	42.0057	58.808	D2X1-E.coli	1 10mM BO	439.286
42	D2X1+E.coli-BO+600ulNH4	40.4321	56.605	D2X1-E.coli	2 10mM BO+30mM NH4+	302.143
43	D2X1+E.coli-BO+G-200ulNH4	38.1264	53.377	D2X1-E.coli	3 10mM BO+10mM G+10mM NH4+	617.143
45	D2X1+Y13-BO	30.2157	42.302	D2X1-Y13	1 10mM BO	1010.47
46	D2X1+Y13-BO+600ulNH4	28.7557	40.258	D2X1-Y13	2 10mM BO+30mM NH4+	802.326
47	D2X1+Y13-BO+G-200ulNH4	25.7329	36.026	D2X1-Y13	3 10mM BO+10mM G+10mM NH4+	1323.26
Fig.7d
Time (h)	7D-2 (NO3-)			BR1 (NO3-)			7D-2&BR1 (NO3-)			7D-2 (NH4+)			Biomass of single strains in NO3- (7D-2 + BR1)
0	0.045	0.056	0.052	0.021	0.024	0.026	0.07	0.069	0.06	0.046	0.04	0.041	0.074
3	0.048	0.046	0.047	0.021	0.022	0.019	0.083	0.08	0.08	0.048	0.049	0.049	0.068
8	0.053	0.051	0.052	0.024	0.018	0.024	0.098	0.098	0.096	0.054	0.054	0.054	0.074
24	0.058	0.05	0.052	0.036	0.03	0.046	0.113	0.119	0.113	0.061	0.06	0.06	0.091
48	0.07	0.05	0.05	0.089	0.062	0.093	0.154	0.168	0.157	0.069	0.079	0.074	0.14

## Sheet: Fig.8
Fig.8b
	BO	BO+NH4+	BO+NO3-	BO+NH4++G
X-1	0	0	0	11.2374
7D-2	0	0	0	11.6677
BR1	0	0	0	11.381
Synthetic microbiome (X-1&7D-2&BR1)	11.6677	17.7713	17.7713	23.3355
Synthetic cell (X-1+ER)	11.2374	17.1399	13.336	22.4747
Synthetic cell (7D-2+ER)	11.6677	11.9149	11.9149	23.3355
Synthetic cell (BR1+ER)	11.381	12.5894	12.5894	22.7621
Synthetic cell (X-1+ER+HR)	11.6677	17.7713	17.7713	23.3355
Synthetic cell (7D-2+ER+HR)	11.6677	17.7713	17.7713	23.3355
Synthetic cell (BR1+ER+HR)	11.6677	17.7713	17.7713	23.3355

## Sheet: Fig.S1
Supplementary Fig. 1
	Red soil			Yellow cinnamon soil			Purple soil
pH value	5	5	5	7.2	7.3	7.3	8.1	8.3	8.2
TC content (%)	2.34	2.34	2.33	0.39	0.38	0.39	2.16	2.16	2.16
TOC content (%)	2.12	2.11	2.11	0.35	0.35	0.35	1.07	1.06	1.07
Eh (mV)	329.31	329.31	329.31	349.32	349.33	349.33	285.33	285.33	285.33
soil water content (%)	19.55	19.56	19.56	6.78	6.78	6.77	9.11	9.11	9.11
P (mg/g)	0.43	0.42	0.43	0.43	0.43	0.43	0.73	0.74	0.74
K (mg/g)	4.57	4.58	4.57	14.14	14.14	14.14	18.28	18.28	18.28
N (mg/g)	1.64	1.62	1.64	0.7	0.7	0.69	0.17	0.17	0.17
Mg (mg/g)	1.04	1.03	1.04	4.82	4.82	4.82	5.87	5.87	5.87
Fe (mg/g)	9.38	9.37	9.38	19.39	19.39	19.39	15.86	15.86	15.86

## Sheet: Fig.S2
Supplementary Fig. 2
	BO residues (mg/L)
Control	31.9	32.86	35.62
Single herbicide application	33.09	32.09	34.01
Continuous herbicide application	18.28	16.94	18.93
Single inoculation	25.8	25.06	23.52
Continuous inoculation	15	16.44	18.85
Single bioaugmentation (low)	25.57	24.34	30.5
Single bioaugmentation (high)	24.66	19.37	24.73
Continuous bioaugmentation (low)	25.35	16.24	10.44
Continuous bioaugmentation (high)	10.79	11.89	10.91

## Sheet: Fig.S3
Supplementary Fig. 3a
Shannon index								Simpson index
Time (d)	Inoculating once			Continuous inoculation				Time (d)	Inoculating once			Continuous inoculation
0	7.2838	7.9016	7.257	7.2838	7.9016	7.257		0	0.0281	0.017	0.0258	0.0281	0.017	0.0258
3	7.0479	7.0245	7.7766	7.0479	7.0245	7.7766		3	0.0401	0.0426	0.0218	0.0401	0.0426	0.0218
6	7.2621	6.9377	8.74	7.8039	8.2526	7.3846		6	0.0274	0.0461	0.0085	0.0208	0.0145	0.0317
9	8.377	8.3193	7.8192	8.5979	8.8446	6.718		9	0.0131	0.0161	0.0186	0.009	0.0071	0.0573
12	7.7071	7.5422	8.4575	7.116	6.6413	7.1743		12	0.0244	0.0284	0.0129	0.0342	0.0593	0.0372
18	7.9214	7.0781	7.2657	7.8169	8.3322	8.182		18	0.0187	0.0258	0.0346	0.022	0.0106	0.0121
30	8.1041	8.6094	8.6847	7.2501	7.1335	7.4317		30	0.0176	0.0094	0.0086	0.029	0.0313	0.0292
Supplementary Fig. 3b
	PC1	PC2
0d-1	-1.13485	-0.262499
0d-2	-0.402139	0.119961
0d-3	0.275204	-0.0406142
12d-1	0.400613	0.0437769
12d-2	0.460397	0.0218626
12d-3	-1.40169	-0.362062
12d-R-1	0.492681	-0.171319
12d-R-2	0.45293	-0.322068
12d-R-3	0.50208	-0.19741
18d-1	-0.343869	-0.133876
18d-2	-0.267097	-0.194177
18d-3	0.391434	-0.0677
18d-R-1	-1.38676	-0.427505
18d-R-2	-0.577453	-0.0267215
18d-R-3	-0.490874	0.0492945
30d-1	0.198589	0.175081
30d-2	-0.350146	0.379702
30d-3	-0.293218	0.360444
30d-R-1	0.338702	-0.174814
30d-R-2	0.374757	-0.23791
30d-R-3	0.46087	-0.130525
3d-1	0.506894	-0.146989
3d-2	0.510058	-0.189186
3d-3	0.295129	0.130119
6d-1	0.389188	-0.0589271
6d-2	0.481698	-0.157481
6d-3	-0.327231	0.413319
6d-R-1	0.311764	0.226235
6d-R-2	-0.0390077	0.217754
6d-R-3	0.402699	-0.0352888
9d-1	-0.0222988	0.322249
9d-2	0.122851	0.273889
9d-3	0.0169536	0.178751
9d-R-1	-0.317005	0.321723
9d-R-2	-0.434241	0.403248
9d-R-3	0.402385	-0.300337
(note: -R-, continuous inoculation)
Supplementary Fig. 3c
Relative abundances of genera
ASV ID	0d-1	0d-2	0d-3	12d-1	12d-2	12d-3	12d-R-1	12d-R-2	12d-R-3	18d-1	18d-2	18d-3	18d-R-1	18d-R-2	18d-R-3	30d-1	30d-2	30d-3	30d-R-1	30d-R-2	30d-R-3	3d-1	3d-2	3d-3	6d-1	6d-2	6d-3	6d-R-1	6d-R-2	6d-R-3	9d-1	9d-2	9d-3	9d-R-1	9d-R-2	9d-R-3
Methylobacterium-Methylorubrum	0.0804654	0.164419	0.210686	0.199142	0.230007	0.0113275	0.231458	0.210809	0.245995	0.0605883	0.191796	0.191117	0.0162659	0.0678107	0.0837372	0.159573	0.103985	0.0948486	0.216612	0.199265	0.220346	0.199667	0.188154	0.176857	0.17661	0.166672	0.115868	0.18516	0.104911	0.15056	0.159141	0.214266	0.185716	0.100528	0.0769777	0.181302
Saccharopolyspora	0.0288281	0.0399704	0.0918547	0.0976573	0.117102	0.0171302	0.14877	0.241859	0.154665	0.0898176	0.0608043	0.153462	0.025865	0.0483348	0.052193	0.105651	0.0472545	0.0523782	0.0847866	0.119386	0.116084	0.177814	0.187598	0.0810827	0.11846	0.206087	0.0385506	0.0828729	0.0799716	0.155128	0.0769777	0.0694157	0.0823174	0.0454952	0.0377172	0.236088
Nocardioides	0.0333961	0.0505571	0.121146	0.128924	0.0743541	0.051051	0.0887373	0.0658662	0.0849409	0.0671008	0.0674095	0.0867002	0.0411432	0.072101	0.0618846	0.0666379	0.0905584	0.077132	0.0758048	0.0824408	0.0735208	0.0909596	0.106207	0.151147	0.108738	0.111269	0.0901262	0.139912	0.13735	0.119942	0.0670391	0.0687058	0.0703417	0.0685515	0.0817309	0.0655576
Pseudarthrobacter	0.0169141	0.0194759	0.0409272	0.0935214	0.0869163	0.0200623	0.0658045	0.0933053	0.072564	0.120096	0.026791	0.0590142	0.0387666	0.0582117	0.0607118	0.0809593	0.0470694	0.0569153	0.13451	0.142998	0.121609	0.0675021	0.0841075	0.0833976	0.0733047	0.0861138	0.0389827	0.0652798	0.0616377	0.075064	0.0365443	0.0383345	0.0426248	0.0529955	0.0452174	0.111207
Streptomyces	0.0126238	0.0230563	0.0335813	0.0473163	0.0528103	0.0955585	0.0304948	0.045557	0.0351245	0.0706195	0.0445075	0.0425322	0.0424704	0.0661749	0.0636439	0.0239514	0.017161	0.026328	0.0134881	0.0216673	0.0213587	0.049199	0.0305874	0.0523782	0.018087	0.0264823	0.0149696	0.046236	0.0691071	0.0225316	0.0257724	0.0230563	0.0209266	0.0327479	0.0242291	0.0341677
Sphingomonas	0.0222846	0.031822	0.0258959	0.0163585	0.0181178	0.0496929	0.0224081	0.0170067	0.0209574	0.0251242	0.0130868	0.0229945	0.0321306	0.0287355	0.0243835	0.0371925	0.0486743	0.0387358	0.0209266	0.0231489	0.024939	0.0188586	0.019445	0.0182104	0.0185808	0.0205562	0.0570697	0.0144449	0.0234575	0.0258033	0.0421309	0.0364517	0.0296923	0.0504337	0.0511436	0.0147844
Vibrionimonas	0.0775641	0.103892	0.0154017	0.0112966	0.00669774	0.0227476	0.00969166	0.00444458	0.00626563	0.0229945	0.064786	0.00518535	0.172721	0.0305565	0.049662	0.00571005	0.00666687	0.0125313	0.00527794	0.00277786	0.0062039	0.00641995	0.00645082	0.0116362	0.0201858	0.0067286	0.00546313	0.0116053	0.00324084	0.00543227	0.0170993	0.00734591	0.0716997	0.016698	0.0145684	0.00589524
Comamonas	0.0143832	0.0325319	0.0395383	0.0121917	0.0154326	0.000216056	0.0283959	0.0162659	0.0179635	0.00966079	0.035927	0.0575326	0.000277786	0.0131177	0.0166055	0.0143214	0.0150313	0.0189512	0.0312355	0.0133646	0.0150931	0.0246304	0.020371	0.0120991	0.0403099	0.0263897	0.0263897	0.0189203	0.0130868	0.0232415	0.0275008	0.0258341	0.0280873	0.0131794	0.0218525	0.0300009
Bradyrhizobium	0.111485	0.0116053	0.0074385	0.00722245	0.00567919	0.0187351	0.00604957	0.00583351	0.00787061	0.0155252	0.0317911	0.00299392	0.0139202	0.016019	0.0432112	0.00623476	0.00533967	0.016945	0.0047841	0.00734591	0.00716071	0.00348776	0.0067286	0.00512361	0.023797	0.00324084	0.00429026	0.00577178	0.00243835	0.00283959	0.0270996	0.00537054	0.0124695	0.0120374	0.0124695	0.00657428
Arthrobacter	0.00305565	0.00342603	0.00645082	0.0172228	0.0191673	0.00290132	0.0141671	0.0180252	0.0167289	0.01855	0.00444458	0.010062	0.00561746	0.00793234	0.0095682	0.0193216	0.0109571	0.0120065	0.0275317	0.0304022	0.0256798	0.0106485	0.0155869	0.0146301	0.0145992	0.014877	0.00530881	0.00987685	0.0111115	0.0123461	0.00617303	0.00691379	0.00762369	0.00691379	0.00641995	0.0220686
Massilia	0.0132103	0.00598784	0.0119139	0.00490756	0.0047841	0.0200623	0.00728418	0.00419766	0.00734591	0.0213895	0.0061113	0.0288281	0.0344455	0.083768	0.0175931	0.00864224	0.0137659	0.00725331	0.00472237	0.00901262	0.00660514	0.0068212	0.00873484	0.00598784	0.00561746	0.00395074	0.00737677	0.00737677	0.0104016	0.00425939	0.0142288	0.0174697	0.00481496	0.0126856	0.00808667	0.00571005
Noviherbaspirillum	0.00759283	0.0126547	0.0141671	0.00669774	0.00972252	0.0123769	0.0088583	0.00762369	0.0104016	0.0129325	0.0142597	0.0112349	0.00635822	0.0130868	0.0136424	0.00854965	0.0118522	0.0112966	0.00910522	0.00604957	0.00950647	0.0132103	0.0128708	0.00864224	0.0111423	0.00716071	0.0147227	0.0153091	0.0175314	0.00959906	0.0124387	0.0107719	0.00904349	0.0116362	0.0179944	0.0081484
Methylopila	0.000709898	0.00209883	0.0260811	0.00577178	0.00435199	9.25954504768666e-05	0.0235192	0.018766	0.0209266	0.000648168	0.00990771	0.00916695	3.08651501589555e-05	0.00145066	0.000925955	0.00657428	0.00330257	0.00432112	0.043026	0.0288589	0.0316676	0.022655	0.0192599	0.00432112	0.022192	0.0191673	0.00493842	0.00262354	0.00327171	0.0167598	0.0019445	0.00351863	0.0039816	0.00441372	0.00580265	0.0094756
Burkholderia-Caballeronia-Paraburkholderia	0.0318837	0.0282725	0.00117288	0.00290132	0.002747	0.0805272	0.00422853	0.00209883	0.00095682	0.000185191	0.00253094	0.000432112	0.0383037	0.00842619	0.00296305	0.00160499	0.000555573	0.0276552	0.00126547	0.000895089	0.00425939	0.000123461	6.1730300317911e-05	0.000216056	0.0264514	0.00237662	0.00246921	0.00123461	0.000555573	0.0349393	0.00765456	0.0047841	0.0263897	0.000370382	0.00382728	0.0101855
Novosphingobium	0.00990771	0.0104633	0.00734591	0.00774715	0.00845705	0.0119448	0.00533967	0.00648168	0.00614216	0.0074385	0.00259267	0.00638909	0.00348776	0.00626563	0.00608043	0.0087657	0.0138893	0.0257415	0.00796321	0.00910522	0.00728418	0.00990771	0.00567919	0.0094756	0.00722245	0.00790148	0.0287355	0.00978425	0.00845705	0.00851878	0.00802494	0.0161733	0.00854965	0.017161	0.0342295	0.00530881
Allorhizobium-Neorhizobium-Pararhizobium-Rhizobium	0.00546313	0.00734591	0.0369147	0.00521621	0.00459891	0.0068212	0.0281799	0.00944474	0.00777802	0.00919781	0.00419766	0.0095682	0.00904349	0.0137041	0.00944474	0.0080558	0.00978425	0.0156178	0.0107719	0.0112966	0.0121609	0.0107719	0.00660514	0.00422853	0.0122843	0.00716071	0.0103398	0.0033643	0.00796321	0.0149387	0.00638909	0.0111423	0.00592611	0.0119139	0.00675947	0.00648168
Pseudoxanthomonas	0.00750023	0.0150313	0.0211118	0.00737677	0.00953733	0.000864224	0.0174388	0.00901262	0.00929041	0.00268527	0.00922868	0.0112658	0.00114201	0.00490756	0.00459891	0.0068212	0.00586438	0.00716071	0.0217291	0.00836446	0.00944474	0.0120683	0.00811753	0.00901262	0.020834	0.0125004	0.0101238	0.00975339	0.00626563	0.00993858	0.0119757	0.0164511	0.0127782	0.00830273	0.0117288	0.00972252
Ramlibacter	0.0104633	0.0131794	0.005494	0.00530881	0.00580265	0.0145684	0.00435199	0.00342603	0.00521621	0.00808667	0.00654341	0.00648168	0.00623476	0.00787061	0.00817926	0.00892003	0.0141362	0.0174079	0.00391987	0.00432112	0.00598784	0.00500015	0.00527794	0.00716071	0.00459891	0.00527794	0.0202784	0.00725331	0.00830273	0.00558659	0.0182722	0.0147535	0.0116979	0.0116053	0.0206797	0.00459891
Bacillus	0.00358036	0.00450631	0.00759283	0.00296305	0.00287046	0.0898176	0.00413593	0.00404333	0.0047841	0.0162351	0.0094756	0.00895089	0.0228711	0.0219143	0.021297	0.00163585	0.00277786	0.00256181	0.00188277	0.00182104	0.00246921	0.00722245	0.00608043	0.00391987	0.00351863	0.00527794	0.00354949	0.00373468	0.00342603	0.00509275	0.00299392	0.00271613	0.00271613	0.00358036	0.00358036	0.00564832
Rubellimicrobium	0.00629649	0.0125621	0.00706812	0.00512361	0.00632736	0.0144758	0.00450631	0.00459891	0.00641995	0.0104942	0.0060187	0.00629649	0.00780888	0.0102781	0.0110189	0.00716071	0.00941387	0.00728418	0.00660514	0.00515448	0.00756196	0.00712985	0.0062039	0.00688293	0.00675947	0.0061113	0.00870397	0.00750023	0.0094756	0.00617303	0.0103707	0.0110806	0.00996944	0.0104942	0.0114201	0.00515448
Mesorhizobium	0.0421001	0.00663601	0.00129634	0.00311738	0.00188277	0.00234575	0.000864224	0.00169758	0.011667	0.0400938	0.0310812	0.00138893	0.0117288	0.0326553	0.0118831	0.00151239	0.00138893	0.002747	0.00209883	0.00595697	0.00145066	0.000709898	0.0123152	0.00151239	0.00879657	0.000864224	0.000864224	0.00271613	0.0013272	0.000679033	0.00870397	0.00351863	0.00706812	0.00530881	0.00379641	0.00231489
MM2	0.00731504	0.0174388	0.0116979	0.0114201	0.00919781	9.25954504768666e-05	0.00864224	0.00592611	0.00379641	0.000740764	0.00645082	0.00299392	9.25954504768666e-05	0.00123461	0.000524708	0.00425939	0.00512361	0.00929041	0.00777802	0.00425939	0.00521621	0.00972252	0.00348776	0.0129325	0.00793234	0.00472237	0.00530881	0.0120683	0.00771629	0.00719158	0.00879657	0.0113584	0.014198	0.0108954	0.0260811	0.00552486
Chitinophaga	0.010309	0.00521621	0.00287046	0.00305565	0.00108028	0.00373468	0.00191364	0.00188277	0.00200623	0.00706812	0.0812988	0.00234575	0.0101238	0.00975339	0.00691379	0.0194142	0.0385197	0.00895089	0.00104942	0.00379641	0.00117288	0.00395074	0.00225316	0.00290132	0.00333344	0.000524708	0.0013272	0.00169758	0.00175931	0.00160499	0.00342603	0.00216056	0.00342603	0.00830273	0.00333344	0.00154326
Skermanella	0.00475323	0.00648168	0.00975339	0.00472237	0.00993858	0.0054014	0.00836446	0.00490756	0.00654341	0.0074385	0.00858051	0.00740764	0.00413593	0.00821013	0.00777802	0.00577178	0.00774715	0.00981512	0.00521621	0.00666687	0.00586438	0.00703725	0.00666687	0.0060187	0.00771629	0.00533967	0.00506188	0.0104016	0.00916695	0.0101238	0.00790148	0.0102781	0.005494	0.00654341	0.00496929	0.0062039
Blastococcus	0.00246921	0.00768542	0.00731504	0.00623476	0.0115744	0.00675947	0.00895089	0.00648168	0.00780888	0.00799407	0.00780888	0.00694466	0.0060187	0.0103398	0.00870397	0.00506188	0.0033643	0.00459891	0.00509275	0.00623476	0.0067286	0.00709898	0.00669774	0.00783975	0.0080558	0.00598784	0.0054014	0.00925955	0.0103707	0.00583351	0.00595697	0.00558659	0.00740764	0.00614216	0.00546313	0.00765456
Variovorax	0.00509275	0.037995	0.00759283	0.00487669	0.00435199	0.0146918	0.00623476	0.00382728	0.0013272	0.000833359	0.0020371	0.00299392	0.0454335	0.00117288	0.00219143	0.00472237	0.00481496	0.0062039	0.00395074	0.00120374	0.00429026	0.00487669	0.00095682	0.00527794	0.000648168	0.00422853	0.0047841	0.00475323	0.00135807	0.00262354	0.00725331	0.00277786	0.0291984	0.00123461	0.00663601	0.00114201
Flavisolibacter	0.0087657	0.01213	0.00237662	0.00339517	0.00314825	0.00996944	0.00169758	0.00191364	0.00253094	0.00401247	0.00308652	0.00240748	0.00543227	0.00305565	0.00521621	0.00740764	0.0132411	0.0121609	0.00311738	0.00222229	0.00370382	0.00228402	0.0033643	0.00459891	0.00385814	0.00404333	0.0188277	0.00598784	0.00589524	0.00589524	0.00907435	0.010062	0.00799407	0.0102472	0.0182104	0.00145066
Methylovirgula	0.114695	0.0060187	0.00114201	0.0020371	0.00268527	0.00101855	0.000586438	0.00197537	0.00197537	0.00429026	0.00691379	0.000709898	0.00842619	0.00422853	0.00623476	0.0013272	0.000648168	0.0047841	0.00117288	0.00154326	0.00157412	6.1730300317911e-05	0.00175931	0.000185191	0.00617303	0.000216056	0.000246921	0.00160499	0.00148153	6.1730300317911e-05	0.0150313	0.00175931	0.00530881	0.0026544	0.0061113	0.00351863
Micromonospora	0.00308652	0.00481496	0.00388901	0.00571005	0.00845705	0.00216056	0.00425939	0.00234575	0.00250008	0.00160499	0.0013272	0.00447545	0.0020371	0.00459891	0.00188277	0.00984598	0.0166055	0.00700639	0.00459891	0.00506188	0.00413593	0.00157412	0.00179018	0.00500015	0.00290132	0.00367295	0.00972252	0.0127473	0.008241	0.00604957	0.00608043	0.00716071	0.00441372	0.00759283	0.00641995	0.00438285
Microvirga	0.00422853	0.00503102	0.00444458	0.00419766	0.00561746	0.00571005	0.00410506	0.0034569	0.00506188	0.00456804	0.00595697	0.00293219	0.00351863	0.00358036	0.00660514	0.00444458	0.00552486	0.00709898	0.00543227	0.00385814	0.00719158	0.00481496	0.00376555	0.00348776	0.00391987	0.00512361	0.00632736	0.00422853	0.00447545	0.00635822	0.00759283	0.00907435	0.00546313	0.0060187	0.00530881	0.00385814
Roseiflexaceae_uncultured	0.00327171	0.00277786	0.0026544	0.00435199	0.00404333	0.00537054	0.00256181	0.00330257	0.00256181	0.00571005	0.00459891	0.00324084	0.00419766	0.00583351	0.0309577	0.00305565	0.0061113	0.00373468	0.0026544	0.00243835	0.00209883	0.00527794	0.00237662	0.0054014	0.00206797	0.00219143	0.00515448	0.00490756	0.00472237	0.00283959	0.00376555	0.00527794	0.00370382	0.00518535	0.0046915	0.00135807
Sandaracinaceae_uncultured	0.00246921	0.00571005	0.00425939	0.00379641	0.00216056	0.0087657	0.00237662	0.00117288	0.00179018	0.00679033	0.00327171	0.00484583	0.00571005	0.00651255	0.00780888	0.00441372	0.00592611	0.00925955	0.0026544	0.00234575	0.00191364	0.00191364	0.00209883	0.00493842	0.00237662	0.00283959	0.0140745	0.00382728	0.00410506	0.0019445	0.00311738	0.00376555	0.00401247	0.0103398	0.00731504	0.00299392
Methylotenera	0.00459891	0.005494	0.00648168	0.00441372	0.00552486	0.000246921	0.00466064	0.00120374	0.00256181	0.00104942	0.00179018	0.00216056	0.000246921	0.00123461	0.0124387	0.00401247	0.0068212	0.0123461	0.00317911	0.00126547	0.00243835	0.0021297	0.00296305	0.00503102	0.00271613	0.00126547	0.00722245	0.00851878	0.00490756	0.00145066	0.00645082	0.00657428	0.00484583	0.00821013	0.0116362	0.00429026
Phyllobacterium	0.00935214	0.00691379	0.00222229	0.00290132	0.00429026	0.00564832	0.000895089	0.00206797	0.00558659	0.0171919	0.0248156	0.00206797	0.0118522	0.0152782	0.00333344	0.00175931	0.000370382	0.00117288	0.000802494	0.00129634	0.000462977	6.1730300317911e-05	0.00571005	0.00361122	0.00243835	0.00271613	0.000123461	0.00487669	0.000432112	0.00290132	0.0041668	0.00262354	0.00515448	0.00305565	0.00225316	0.00160499
Mycobacterium	0.0214513	0.00734591	0.00129634	0.00271613	0.00154326	0.00496929	0.00166672	0.00206797	0.00391987	0.0144758	0.0101238	0.00206797	0.00922868	0.0116979	0.00595697	0.00175931	0.00191364	0.002747	0.00123461	0.00500015	0.00101855	0.00120374	0.00413593	0.00148153	0.00453718	0.000617303	0.000771629	0.0021297	0.00135807	0.000895089	0.00503102	0.0021297	0.00509275	0.00320998	0.00422853	0.00179018
Azohydromonas	0.00225316	0.00419766	0.00425939	0.00262354	0.00462977	0.00577178	0.00320998	0.00200623	0.00293219	0.00515448	0.00466064	0.00382728	0.0020371	0.00651255	0.00555573	0.0041668	0.00354949	0.00453718	0.00358036	0.00250008	0.00388901	0.00404333	0.00308652	0.00296305	0.00422853	0.00188277	0.00361122	0.00598784	0.0074385	0.00592611	0.00509275	0.00425939	0.00462977	0.00358036	0.00518535	0.00209883
Asinibacterium	0.0094756	0.0122535	0.00370382	0.00256181	0.00120374	0.00666687	0.00277786	0.000679033	0.000648168	0.00290132	0.0213278	0.000895089	0.0161425	0.00280873	0.0160807	0.00120374	0.00166672	0.00185191	0.00104942	0.000648168	0.000617303	0.00111115	0.00095682	0.002747	0.0067286	0.00234575	0.000833359	0.00191364	0.000555573	0.000802494	0.00320998	0.000864224	0.0081484	0.00524708	0.0019445	0.000462977
Pseudomonas	0.000648168	0.00299392	0.00246921	0.00157412	0.000802494	0.00262354	0.00169758	0.00966079	0.00305565	0.00163585	0.00166672	0.00256181	0.0200932	0.00361122	0.00145066	0.00404333	0.00595697	0.00166672	0.00314825	0.00259267	0.00117288	0.0147227	0.00314825	0.00175931	0.00101855	0.000771629	0.000833359	0.00108028	0.00250008	0.00228402	0.00179018	0.00188277	0.00216056	0.0299083	0.00126547	0.00148153
Actinoplanes	0.00206797	0.00354949	0.00250008	0.00339517	0.00388901	0.00268527	0.00234575	0.00188277	0.00175931	0.00268527	0.000895089	0.002747	0.00123461	0.00290132	0.00641995	0.00574092	0.00716071	0.00515448	0.00231489	0.00314825	0.0040742	0.00191364	0.00157412	0.00293219	0.00135807	0.0019445	0.00851878	0.00571005	0.0156795	0.00308652	0.00944474	0.00354949	0.00385814	0.00447545	0.00472237	0.00219143
Bryobacter	0.00305565	0.00500015	0.00160499	0.00314825	0.00422853	0.0112966	0.00135807	0.00120374	0.00172845	0.00290132	0.00157412	0.00169758	0.00320998	0.002747	0.00287046	0.00425939	0.00867311	0.00716071	0.00175931	0.0021297	0.00209883	0.00209883	0.00166672	0.00503102	0.00287046	0.00246921	0.00851878	0.00459891	0.00432112	0.00262354	0.00500015	0.00496929	0.00364209	0.00737677	0.00925955	0.00120374
Terrabacter	0.00129634	0.00111115	0.00250008	0.00546313	0.00530881	0.00101855	0.00395074	0.00583351	0.00395074	0.00419766	0.0014198	0.00311738	0.00160499	0.00228402	0.00179018	0.00555573	0.00432112	0.00358036	0.00688293	0.00750023	0.00444458	0.00361122	0.00509275	0.0039816	0.00521621	0.00685206	0.00262354	0.00333344	0.00314825	0.00635822	0.00280873	0.00330257	0.00305565	0.00317911	0.00259267	0.00657428
Lechevalieria	0.00101855	0.00206797	0.0014198	0.0034569	0.00555573	0.00240748	0.00216056	0.00317911	0.00327171	0.00166672	0.0034569	0.00256181	0.000833359	0.00163585	0.00333344	0.00490756	0.00530881	0.00817926	0.00268527	0.00413593	0.00206797	0.00376555	0.00256181	0.00351863	0.00283959	0.0046915	0.0146301	0.00524708	0.00447545	0.00311738	0.00209883	0.00240748	0.00163585	0.010988	0.00524708	0.00148153
Methylobacillus	0.00280873	0.00768542	0.00327171	0.0039816	0.00302478	0.000339517	0.00277786	0.00123461	0.0019445	9.25954504768666e-05	0.000987685	0.0034569	0	0.00231489	0.0088583	0.00432112	0.00759283	0.00308652	0.00429026	0.002747	0.00413593	0.00206797	0.002747	0.00395074	0.00354949	0.0087657	0.00759283	0.00413593	0.00327171	0.00577178	0.00117288	0.0034569	0.00422853	0.00287046	0.00657428	0.0014198
Couchioplanes	0.00179018	0.002747	0.00327171	0.00243835	0.00348776	0.00191364	0.00333344	0.00179018	0.00253094	0.00444458	0.00169758	0.00401247	0.00104942	0.00580265	0.00185191	0.00614216	0.00898176	0.00533967	0.00191364	0.00271613	0.00308652	0.00172845	0.00175931	0.00280873	0.00126547	0.00219143	0.0041668	0.00388901	0.00882743	0.00283959	0.00777802	0.00361122	0.00216056	0.00358036	0.0102781	0.00172845
Acinetobacter	0.00206797	0.00160499	0.00111115	0.00219143	0.00240748	0.00240748	0.00157412	0.00376555	0.0019445	0.0149079	0.000462977	0.00305565	0.00762369	0.00287046	0.00614216	0.00447545	0.00441372	0.00533967	0.00518535	0.00395074	0.00484583	0.00364209	0.00219143	0.00231489	0.00302478	0.0021297	0.00364209	0.00280873	0.00268527	0.00280873	0.00277786	0.00277786	0.00135807	0.00314825	0.00435199	0.00466064
Pajaroellobacter	0.00700639	0.00432112	0.00111115	0.00287046	0.00401247	0.00259267	0.000771629	0.00108028	0.00138893	0.00095682	0.00111115	0.000216056	0.00351863	0.000864224	0.00104942	0.0033643	0.00558659	0.00500015	0.00185191	0.00382728	0.00240748	0.00111115	0.000895089	0.0034569	0.00354949	0.00246921	0.00799407	0.00342603	0.0067286	0.00197537	0.00904349	0.00790148	0.00395074	0.00765456	0.00608043	0.000648168
Myxococcaceae_Unclassified	0.0075311	0.00515448	0.000771629	0.0021297	0.000555573	0.0020371	0.000679033	0.00225316	0.00191364	0.0170684	0.0129634	0.000555573	0.005494	0.000802494	0.0161733	0.00126547	0.0013272	0.000401247	0.000648168	0.000462977	0.00209883	0.00268527	0.00157412	0.00299392	0.00262354	0.000123461	0.00145066	0.000833359	0.00151239	0.00509275	0.000401247	0.0115127	0.00391987	0.000709898	0.00138893	0.000308652
Haliangium	0.00546313	0.00487669	0.00117288	0.00163585	0.00311738	0.00555573	0.00114201	0.000925955	0.00111115	0.00456804	0.0014198	0.0019445	0.00311738	0.00314825	0.00256181	0.00419766	0.00654341	0.0074385	0.00157412	0.000895089	0.0020371	0.00095682	0.00126547	0.00240748	0.00160499	0.00157412	0.00598784	0.00305565	0.00259267	0.00188277	0.0046915	0.00929041	0.00367295	0.00481496	0.00518535	0.00095682
Chthonobacter	0.0014198	0.002747	0.00259267	0.00216056	0.00330257	0.00151239	0.0020371	0.00342603	0.00271613	0.00135807	0.00200623	0.00169758	0.00104942	0.00206797	0.00250008	0.00228402	0.00256181	0.00348776	0.00453718	0.00500015	0.00453718	0.00364209	0.00342603	0.00228402	0.00271613	0.00348776	0.0034569	0.00262354	0.00256181	0.00382728	0.00333344	0.00339517	0.00290132	0.00391987	0.00466064	0.00197537
Rhodopseudomonas	0.00302478	0.00787061	0.00391987	0.00290132	0.00237662	0.00512361	0.00367295	0.00268527	0.000802494	0.000586438	0.00114201	0.00293219	0.0100003	0.00114201	0.000740764	0.00234575	0.00268527	0.00447545	0.00243835	0.0014198	0.00305565	0.00283959	0.000308652	0.00385814	0.000895089	0.00206797	0.00243835	0.00296305	0.00154326	0.00234575	0.00327171	0.00308652	0.00679033	0.000987685	0.00324084	0.00111115
Relative abundances of phyla
ASV ID	0d-1	0d-2	0d-3	12d-1	12d-2	12d-3	12d-R-1	12d-R-2	12d-R-3	18d-1	18d-2	18d-3	18d-R-1	18d-R-2	18d-R-3	30d-1	30d-2	30d-3	30d-R-1	30d-R-2	30d-R-3	3d-1	3d-2	3d-3	6d-1	6d-2	6d-3	6d-R-1	6d-R-2	6d-R-3	9d-1	9d-2	9d-3	9d-R-1	9d-R-2	9d-R-3
Proteobacteria	0.628692	0.554276	0.561561	0.405074	0.4531	0.437637	0.505232	0.410198	0.4902	0.355813	0.490355	0.478873	0.422143	0.443254	0.406525	0.435415	0.446557	0.463564	0.512794	0.423871	0.474521	0.453965	0.429952	0.393253	0.488935	0.400661	0.469984	0.425383	0.341554	0.429118	0.525541	0.54869	0.521004	0.476743	0.486064	0.38637
Actinobacteriota	0.148276	0.203556	0.353252	0.460014	0.446897	0.273836	0.415136	0.527732	0.426526	0.452113	0.262724	0.416865	0.205562	0.338498	0.323529	0.391247	0.319454	0.3143	0.395228	0.479706	0.419951	0.457267	0.481774	0.461712	0.393345	0.513627	0.295966	0.440106	0.50483	0.456989	0.293589	0.273496	0.290565	0.29041	0.287046	0.534492
Bacteroidota	0.133368	0.161147	0.0395691	0.0494151	0.0326553	0.0877496	0.0327171	0.0188586	0.0313899	0.0779654	0.184296	0.0425322	0.244575	0.0765147	0.112102	0.0655884	0.109077	0.080558	0.0369764	0.024044	0.0325627	0.0321924	0.033427	0.0506497	0.0510818	0.0324701	0.0807124	0.0489213	0.0550326	0.0397234	0.0787987	0.0578722	0.112936	0.0921942	0.0885521	0.0234884
Chloroflexi	0.0140436	0.0164511	0.0151548	0.0198463	0.0192907	0.0243835	0.0162659	0.015803	0.0154943	0.0287355	0.0149079	0.0195994	0.0209883	0.0362974	0.0605574	0.0177475	0.0306182	0.0217599	0.0154943	0.0106485	0.012809	0.0190747	0.0184882	0.0264823	0.0151239	0.0163894	0.028612	0.0251551	0.0305256	0.0214821	0.0222229	0.0225007	0.0204327	0.0289515	0.0325936	0.0140745
Myxococcota	0.0264823	0.0277478	0.00895089	0.0156486	0.0149079	0.0321615	0.00589524	0.0068212	0.008241	0.0337665	0.0229328	0.0100929	0.0274083	0.0178709	0.0322849	0.0192907	0.0295071	0.0289824	0.0109571	0.00901262	0.011204	0.00845705	0.00750023	0.0227476	0.017624	0.00901262	0.0347542	0.0168524	0.0203401	0.0137041	0.0239514	0.0381185	0.0217291	0.0291676	0.027686	0.00657428
Firmicutes	0.00790148	0.00725331	0.00925955	0.0218525	0.00978425	0.0983364	0.0106176	0.00571005	0.0126238	0.0211426	0.0120683	0.0108645	0.0327788	0.0261736	0.0255872	0.0351863	0.00364209	0.021976	0.00771629	0.0394765	0.0303713	0.00858051	0.00740764	0.0068212	0.00444458	0.00623476	0.00466064	0.00623476	0.00493842	0.0068212	0.0106176	0.0167289	0.00425939	0.00429026	0.00589524	0.0185808
Acidobacteriota	0.0176549	0.0116979	0.00425939	0.0142288	0.0110497	0.024044	0.0054014	0.00638909	0.00685206	0.0118831	0.00441372	0.0074385	0.0172845	0.0162351	0.0141671	0.0150622	0.0243217	0.0296305	0.00895089	0.00679033	0.0100312	0.00892003	0.00962993	0.0171302	0.0110497	0.0102781	0.0348468	0.0169758	0.0174697	0.0141054	0.0246304	0.0233032	0.0140128	0.0346307	0.0359579	0.0067286
Cyanobacteria	0.00379641	0.000864224	0.00166672	0.00287046	0.00197537	0.00185191	0.0026544	0.00333344	0.00154326	0.00660514	0.000987685	0.00512361	0.0118214	0.0298775	0.00888916	0.0020371	0.00367295	0.00271613	0.0021297	0.000709898	0.00166672	0.00293219	0.00324084	0.00401247	0.00515448	0.00111115	0.00339517	0.00317911	0.0060187	0.00608043	0.00240748	0.00354949	0.00126547	0.0226242	0.00234575	0.00259267
Patescibacteria	0.0021297	0.00410506	0.0019445	0.00299392	0.00364209	0.00246921	0.00123461	0.00129634	0.000895089	0.00148153	0.00151239	0.00191364	0.00222229	0.00438285	0.00253094	0.00669774	0.0158338	0.0201858	0.00138893	0.00123461	0.00111115	0.00219143	0.00095682	0.00592611	0.00370382	0.00135807	0.0208648	0.00552486	0.00379641	0.00148153	0.00287046	0.0019445	0.00422853	0.00262354	0.00685206	0.00101855
Gemmatimonadota	0.00425939	0.00694466	0.00169758	0.00231489	0.00262354	0.00969166	0.00188277	0.00114201	0.00200623	0.00262354	0.0021297	0.00166672	0.00444458	0.0019445	0.0040742	0.0046915	0.00817926	0.00709898	0.00197537	0.0019445	0.00231489	0.00197537	0.00185191	0.00330257	0.00277786	0.00305565	0.0094756	0.00361122	0.00432112	0.00333344	0.00638909	0.00604957	0.0047841	0.0068212	0.0112349	0.00160499
Verrucomicrobiota	0.00166672	0.00191364	0.000586438	0.00228402	0.00120374	0.00259267	0.000679033	0.000833359	0.00111115	0.00373468	0.00135807	0.00160499	0.00552486	0.00339517	0.00391987	0.00219143	0.00447545	0.00438285	0.00117288	0.000740764	0.00108028	0.00166672	0.00225316	0.00385814	0.00268527	0.00354949	0.00950647	0.00376555	0.0046915	0.00364209	0.00302478	0.00240748	0.00166672	0.00669774	0.00953733	0.00160499
Bdellovibrionota	0.0014198	0.00262354	0.000617303	0.00101855	0.00169758	0.00320998	0.000740764	0.000833359	0.000648168	0.00166672	0.000586438	0.00138893	0.00259267	0.00188277	0.00216056	0.000771629	0.00148153	0.0013272	0.000648168	0.000740764	0.00111115	0.00101855	0.00123461	0.00219143	0.00117288	0.000833359	0.00327171	0.00172845	0.00342603	0.00185191	0.00209883	0.00222229	0.00154326	0.00157412	0.00219143	0.000493842
Deinococcota	0.00811753	0.000432112	0.000555573	0.000771629	0.000432112	0.000154326	0.000679033	0.000462977	0.000555573	0.000493842	0.00111115	0.000771629	0.000401247	0.00126547	0.00172845	0.000308652	0.000308652	0.000709898	0.000216056	0.000493842	0.000493842	0.000555573	0.00101855	0.000555573	0.00154326	0.000493842	0.000401247	0.000771629	0.000493842	0.000339517	0.00123461	0.000648168	0.000432112	0.000555573	0.000432112	0.000864224
Planctomycetota	0.00129634	0.000401247	0.000123461	0.000154326	0.000339517	0.000679033	9.25954504768666e-05	0.000154326	3.08651501589555e-05	0.000771629	0.000123461	9.25954504768666e-05	0.000524708	0.0013272	0.00101855	0.000648168	0.000586438	0.000987685	0.000216056	0	0.000277786	6.1730300317911e-05	0.000339517	0.000154326	0.000370382	0.000246921	0.00216056	0.000462977	0.00129634	0.000493842	0.00108028	0.000617303	0.000216056	0.00148153	0.00138893	0.000154326
Unclassified	0.000154326	0.000123461	0.000277786	0.000308652	9.25954504768666e-05	0.000154326	6.1730300317911e-05	0.000154326	0.000277786	0.000185191	6.1730300317911e-05	0.000617303	0.000339517	0.000401247	9.25954504768666e-05	0.000493842	0.000833359	3.08651501589555e-05	0.000339517	0.000185191	0.000123461	0.000771629	0.000216056	0.000493842	0.000216056	0.000123461	0.000216056	0.000185191	0.000308652	0.000277786	0.000462977	0.000339517	0.000277786	0.000277786	0.000462977	0.000432112
Nitrospirota	9.25954504768666e-05	6.1730300317911e-05	0.000185191	0.000123461	0.000216056	0.000308652	0.000246921	3.08651501589555e-05	0.000154326	9.25954504768666e-05	0.000123461	0.000123461	0.000246921	9.25954504768666e-05	0.000185191	0.000246921	0.000524708	0.000524708	0.0021297	0.000123461	3.08651501589555e-05	9.25954504768666e-05	0.000277786	0.000123461	9.25954504768666e-05	9.25954504768666e-05	0.000432112	0.000123461	0.000216056	0.000154326	0.000216056	0.000185191	0.000123461	0.000246921	0.000524708	0.000185191
Desulfobacterota	9.25954504768666e-05	3.08651501589555e-05	9.25954504768666e-05	0.000432112	3.08651501589555e-05	0.000339517	0.000277786	3.08651501589555e-05	3.08651501589555e-05	0.000246921	6.1730300317911e-05	9.25954504768666e-05	0.000154326	6.1730300317911e-05	0.000123461	0.00135807	9.25954504768666e-05	0.000401247	0.000308652	3.08651501589555e-05	3.08651501589555e-05	9.25954504768666e-05	6.1730300317911e-05	0.000123461	0	9.25954504768666e-05	0.000123461	0.000154326	6.1730300317911e-05	6.1730300317911e-05	0.000123461	0.000246921	0.000154326	0	0.000246921	0.000401247
Armatimonadota	0.000123461	9.25954504768666e-05	3.08651501589555e-05	0.000154326	0	9.25954504768666e-05	6.1730300317911e-05	3.08651501589555e-05	0.000123461	0.000339517	0.000123461	9.25954504768666e-05	0.000185191	6.1730300317911e-05	0.000339517	6.1730300317911e-05	0.000246921	0.000154326	0.000216056	6.1730300317911e-05	3.08651501589555e-05	6.1730300317911e-05	0.000123461	0.000154326	0.000216056	0.000123461	0.000462977	0.000308652	0.000246921	0.000123461	0.000185191	9.25954504768666e-05	6.1730300317911e-05	0.000216056	0.000154326	6.1730300317911e-05
Fusobacteriota	3.08651501589555e-05	3.08651501589555e-05	0	3.08651501589555e-05	0	0	3.08651501589555e-05	3.08651501589555e-05	0.00111115	0	0	0	0.000123461	0	0	0.000277786	0	0.000123461	0	0	0.000154326	3.08651501589555e-05	0	0	0	0	0	0.000339517	0	0	0.000277786	0.000771629	0	0	0.000123461	9.25954504768666e-05
Fibrobacterota	0.000123461	3.08651501589555e-05	9.25954504768666e-05	6.1730300317911e-05	6.1730300317911e-05	0	0	6.1730300317911e-05	6.1730300317911e-05	0.000216056	6.1730300317911e-05	0	0.000401247	0.000123461	0.000123461	0.000370382	0.000401247	9.25954504768666e-05	9.25954504768666e-05	3.08651501589555e-05	0	3.08651501589555e-05	0.000123461	0.000185191	9.25954504768666e-05	9.25954504768666e-05	6.1730300317911e-05	0.000123461	0.000216056	9.25954504768666e-05	0.000123461	0.000123461	9.25954504768666e-05	0.000123461	0.000185191	0.000123461
Elusimicrobiota	0	0	0	0	0	0	0	0	0	0	0	0	0	0	0	0	0	0	0.000493842	0	6.1730300317911e-05	0	3.08651501589555e-05	0	0	3.08651501589555e-05	0	0	0	0	0	3.08651501589555e-05	0	0.000185191	3.08651501589555e-05	0
SAR324 clade(Marine group B)	0.000185191	6.1730300317911e-05	0	0	0	0	0	0	0	3.08651501589555e-05	0	3.08651501589555e-05	0.000123461	6.1730300317911e-05	0	0	3.08651501589555e-05	0	3.08651501589555e-05	0	3.08651501589555e-05	0	0	3.08651501589555e-05	3.08651501589555e-05	6.1730300317911e-05	3.08651501589555e-05	3.08651501589555e-05	6.1730300317911e-05	3.08651501589555e-05	3.08651501589555e-05	3.08651501589555e-05	0.000123461	9.25954504768666e-05	0.000123461	0
Synergistota	0	0	0	0.000308652	0	0	0	0	0	0	0	0	0	0	0	3.08651501589555e-05	0	0	0.000154326	0	0	0	0	0	0	0	0	0	0	0	0	0	0	0	0	0
WPS-2	0	0	3.08651501589555e-05	0	0	6.1730300317911e-05	3.08651501589555e-05	3.08651501589555e-05	6.1730300317911e-05	0	0	0.000123461	0	3.08651501589555e-05	0	0	0	0	0.000216056	6.1730300317911e-05	0	0	0	0	6.1730300317911e-05	6.1730300317911e-05	0	0	0	3.08651501589555e-05	0	0	0	0	0	0
Spirochaetota	0	0	0	0	0	0	0	0	0	0	0	0	0	0	0	0	0	0.000308652	0	0	0	0	0	0	0	0	0	0	0	0	0	0	0	0	0	0
RCP2-54	6.1730300317911e-05	6.1730300317911e-05	6.1730300317911e-05	6.1730300317911e-05	0	3.08651501589555e-05	3.08651501589555e-05	0	0	3.08651501589555e-05	3.08651501589555e-05	3.08651501589555e-05	3.08651501589555e-05	6.1730300317911e-05	6.1730300317911e-05	0.000123461	3.08651501589555e-05	6.1730300317911e-05	0	0	3.08651501589555e-05	0	6.1730300317911e-05	0	9.25954504768666e-05	0	0	3.08651501589555e-05	9.25954504768666e-05	6.1730300317911e-05	3.08651501589555e-05	3.08651501589555e-05	6.1730300317911e-05	6.1730300317911e-05	0.000154326	0
Halanaerobiaeota	0	0	0	0	0	0.000154326	0	0	0	0	0	0	0	0	0	0	0	0	0	0	0	0	0	0	6.1730300317911e-05	0	0	0	0	0	0	0	0	0	0	0
Bacteria_Unclassified	0	3.08651501589555e-05	0	0	0	3.08651501589555e-05	0	0	3.08651501589555e-05	0	0	3.08651501589555e-05	3.08651501589555e-05	3.08651501589555e-05	0	0	3.08651501589555e-05	0	0	0	0	0	0	3.08651501589555e-05	3.08651501589555e-05	0	0	0	0	0	3.08651501589555e-05	0	3.08651501589555e-05	0	0	0
Campylobacterota	0	0	0	0	0	0	0	0	0	0	0	0	0	9.25954504768666e-05	0	0	0	0	0	0	0	0	0	0	0	0	0	0	0	0	0	0	0	0	3.08651501589555e-05	0
Entotheonellaeota	0	3.08651501589555e-05	0	0	0	0	0	0	3.08651501589555e-05	3.08651501589555e-05	3.08651501589555e-05	0	3.08651501589555e-05	0	0	0	3.08651501589555e-05	0	0	6.1730300317911e-05	0	0	0	0	0	0	0	0	6.1730300317911e-05	0	0	0	0	0	3.08651501589555e-05	0
Latescibacterota	3.08651501589555e-05	0	3.08651501589555e-05	3.08651501589555e-05	0	3.08651501589555e-05	3.08651501589555e-05	6.1730300317911e-05	0	3.08651501589555e-05	0	3.08651501589555e-05	6.1730300317911e-05	6.1730300317911e-05	0	3.08651501589555e-05	3.08651501589555e-05	3.08651501589555e-05	0	0	0	6.1730300317911e-05	0	6.1730300317911e-05	3.08651501589555e-05	0	6.1730300317911e-05	3.08651501589555e-05	0	0	0	0	0	3.08651501589555e-05	9.25954504768666e-05	0
Methylomirabilota	0	3.08651501589555e-05	0	0	0	0	0	0	0	0	0	0	0	0	0	3.08651501589555e-05	0	0	0	0	0	0	0	0	0	0	0	0	0	0	6.1730300317911e-05	0	0	0	0	3.08651501589555e-05
Sumerlaeota	0	0	0	0	0	0	0	0	0	0	0	0	0	0	0	0	0	9.25954504768666e-05	6.1730300317911e-05	0	0	0	0	0	0	0	0	0	0	0	0	0	0	0	6.1730300317911e-05	0
Sva0485	0	0	0	0	0	0	0	0	0	0	0	0	0	0	0	9.25954504768666e-05	3.08651501589555e-05	0	0	0	0	0	3.08651501589555e-05	0	0	0	0	0	0	0	0	0	0	0	0	3.08651501589555e-05
WS2	0	0	0	0	0	0	0	0	0	0	0	0	0	0	0	0	0	0	9.25954504768666e-05	3.08651501589555e-05	0	0	0	0	0	0	0	0	0	0	0	0	0	0	0	0
MBNT15	0	0	0	0	0	0	0	0	0	0	0	0	0	0	0	0	0	0	0	0	0	0	0	0	6.1730300317911e-05	0	0	0	0	0	0	0	0	0	0	0

[truncated: 19 more sheets: Fig.S4, Fig.S5, Fig.S6, Fig.S7, Fig.S8, Fig.S9, Fig.S10, Fig.S11, Fig.S12, Fig.S13, Fig.S14, Fig.S15, Fig.S17, Fig.S18, Fig.S19, Fig.S20, Fig.S22, Fig.S23, Fig.S24]
